# Supplementary material for: The Piranha Genome Provides Molecular Insight Associated to Its Unique Feeding Behavior
Source: Genome Biol Evol. 2019 Jul 8;11(8):2099–106. doi: 10.1093/gbe/evz139 (PMC6681833; doi:10.1093/gbe/evz139)
Supplement: Supplementary_Data_evz139 [file supplementary_data_evz139.zip]

Archive with 8 entries (8 files):
- Suppl legends.docx
- Supplementary Figure 1.pdf
- Supplementary Figure 3.pdf
- Supplementary Figure 4.pdf
- Supplementary Table 10.xlsx
- Supplementary Table 9.xlsx
- Supplementary Tables 1-8.docx
- Supplmentary Figure 2 .pdf
