# Supplementary material for: The Piranha Genome Provides Molecular Insight Associated to Its Unique Feeding Behavior
Source: Genome Biol Evol. 2019 Jul 8;11(8):2099–106. doi: 10.1093/gbe/evz139 (PMC6681833; doi:10.1093/gbe/evz139)
Supplement: Supplementary_Data_evz139 [file supplementary_data_evz139.zip › Supplementary Table 10.xlsx]

## Sheet: resBinom_annot
Supplementary table 10: Differentially expressed genes in brains of starved and fed piranhas
geneID	baseMean brain	baseMean intestine	logFC brain	logFC intestine	p adj brain	p adj intestine	starved1 brain DESeq2 norm	starved2 brain DESeq2 norm	starved3 brain DESeq2 norm	starved4 brain DESeq2 norm	fed1 brain DESeq2 norm	fed2 brain DESeq2 norm	fed3 brain DESeq2 norm	fed4 brain DESeq2 norm	fed5 brain DESeq2 norm	starved intestine DESeq2 norm	fed intestine DESeq2 norm	gene_name	Gene description
gene27331	34.1983	67.5642	6.26384	7.05785	6.38e-05	0.85722	139.415	0.9329	129.445	0.871717	0.846855	1.15	0.780887	0.801405	0.900031	205.153	1.56195	LOC108416186	zinc finger BED domain-containing protein 1-like
gene7795	27.3223	1.00002	3.3702	-0.0188281	1.92e-14	0.99689	39.1043	73.6991	48.6636	34.8687	4.23428	5.74998	2.34266	7.21265	4.50016	1.51966	1.56195	LOC108428855	potassium voltage-gated channel subfamily V member 2-like [Source:NCBI gene;Acc:108428855]
gene18078	1232.78	86.3615	3.08952	0.713693	0.00446303	0.863025	701.327	1506.63	5545.7	900.483	82.145	384.099	263.159	140.246	409.514	164.123	101.527	LOC108440220	hemoglobin subunit beta-like
gene27275	13.0011	11.9676	2.84531	1.26128	0.002214	0.863025	1.70019	21.4567	41.8507	24.4081	3.38742	2.29999	4.68532	3.20562	1.80006	25.8341	10.9336	LOC108416126	choline transporter-like protein 2
gene26926	1223.4	3220.59	2.79155	0.974808	1.22e-90	0.85722	1975.62	1934.83	2563.6	1869.83	330.274	378.349	264.721	264.464	279.01	6529.96	3370.68	angptl4	angiopoietin like 4 [Source:NCBI gene;Acc:108415753]
gene10050	36.2365	3342.04	2.11558	-3.43333	1.66e-05	0.85722	29.7533	38.2489	84.6747	73.2242	14.3965	17.2499	7.02799	10.4183	17.1006	866.203	9493.52	rbp4	retinol binding protein 4 [Source:NCBI gene;Acc:108431382]
gene17137	17.7163	10194.6	1.7963	-7.49653	0.026329	0.85722	14.4516	15.8593	14.5991	60.1484	5.92799	5.74998	4.68532	15.2267	6.30022	171.721	31465.5	LOC108439170	fibrinogen alpha chain-like [Source:NCBI gene;Acc:108439170]
gene9424	34.5892	7.96754	1.75065	2.09664	0.00667272	0.85722	113.062	36.3831	32.118	21.7929	17.784	9.19997	17.9604	13.6239	17.1006	19.7555	4.68585	LOC108430668	actin, alpha skeletal muscle 2-like [Source:NCBI gene;Acc:108430668]
gene22608	29.9915	8.98714	1.65084	0.63325	0.020683	0.927817	92.6602	24.2554	39.9042	15.6909	22.0182	14.95	11.7133	8.81546	11.7004	16.7162	10.9336	LOC108411009	sarcoplasmic/endoplasmic reticulum calcium ATPase 1 [Source:NCBI gene;Acc:108411009]
gene17206	1124.41	4390.4	1.58362	-0.302191	1.62e-42	0.863025	1492.76	1521.56	1846.3	1527.25	534.366	663.548	475.56	506.488	501.317	6014.8	7523.91	LOC108439254	carnitine O-palmitoyltransferase 1, liver isoform-like [Source:NCBI gene;Acc:108439254]
gene1564	12.886	1.99352	1.54679	1.56613	0.0108268	0.863025	14.4516	25.1883	20.4387	13.0757	7.6217	3.44999	3.90444	9.61686	6.30022	4.55897	1.56195	LOC108438188	nose resistant to fluoxetine protein 6-like [Source:NCBI gene;Acc:108438188]
gene5892	77.0086	48.8314	1.43547	1.68643	1.18e-06	0.85722	81.609	109.149	94.4074	138.603	33.8742	49.4498	51.5386	32.8576	29.701	113.974	35.9248	LOC108426620
gene19040	15.2397	9.02629	1.42824	-1.39733	0.0388835	0.863025	31.4535	11.1948	18.4922	22.6646	2.54057	8.04997	14.056	6.41124	8.10028	7.59828	20.3053	LOC108441295	kelch-like protein 24 [Source:NCBI gene;Acc:108441295]
gene18599	20.6364	40.2692	1.35961	3.90716	0.00234723	0.85722	22.9525	33.5844	24.3318	31.3818	14.3965	8.04997	11.7133	12.0211	8.10028	115.494	7.80974	LOC108440808
gene14449	131.564	3477.4	1.35531	-0.916801	3.79e-09	0.85722	196.372	129.673	209.253	175.215	66.0547	86.2497	74.1843	52.0913	72.0025	3683.64	7055.32	plin2	perilipin 2 [Source:NCBI gene;Acc:108436213]
gene15143	22.7351	29.3669	1.22762	2.4551	0.0223711	0.85722	28.9032	38.2489	15.5724	36.6121	5.92799	13.8	14.8369	14.4253	15.3005	75.9828	14.0575	LOC108436981	HEAT repeat-containing protein 5A-like
gene5546	196.832	869.729	1.21204	1.52781	3.69e-11	0.85722	259.279	266.809	268.623	232.748	117.713	151.799	93.7065	102.58	94.5033	1975.55	695.067	klf10	Kruppel like factor 10 [Source:NCBI gene;Acc:108426373]
gene27235	16.8954	1.50329	1.18673	-1.01882	0.0272743	0.936441	28.0531	24.2554	22.3853	13.0757	7.6217	10.35	10.9324	8.01405	11.7004	1.51966	3.1239	LOC108416082
gene7586	163.335	2239.15	1.16495	-1.18793	7.41e-05	0.85722	245.677	153.928	260.837	184.804	120.253	82.7997	95.2683	114.601	59.4021	2089.53	4829.54	egln3	egl-9 family hypoxia inducible factor 3 [Source:NCBI gene;Acc:108428652]
gene4184	15.5921	399.091	1.15124	4.61941	0.038415	0.85722	16.1518	21.4567	22.3853	20.0495	9.31541	12.65	5.46621	12.0211	6.30022	1173.17	48.4204	LOC108424840	transmembrane protein 238-like
gene9747	17.1036	22378.4	1.13168	0.0417749	0.0354861	0.99689	19.5522	23.3225	20.4387	25.2798	9.31541	3.44999	13.2751	13.6239	9.90034	34725.6	34223.9	LOC108431007	nucleotide-binding oligomerization domain-containing protein 2-like
gene3723	31.832	1.00002	1.08883	-0.0188281	0.0234088	0.99689	45.055	41.9805	34.0645	40.9707	11.856	16.0999	25.7693	30.4534	10.8004	1.51966	1.56195	evx2	even-skipped homeobox 2 [Source:NCBI gene;Acc:108424278]
gene21200	56.1871	282.956	1.06187	3.45448	0.00530302	0.85722	61.2067	48.5108	87.5945	85.4282	21.1714	41.3999	44.5106	32.0562	31.5011	793.26	73.4116	LOC108443657	tyrosine-protein kinase STYK1-like [Source:NCBI gene;Acc:108443657]
gene24135	26.929	27.8636	1.03637	2.78852	0.00975013	0.85722	34.8538	37.316	32.118	30.5101	19.4777	17.2499	14.056	20.0351	11.7004	74.4631	10.9336	LOC108412685	nidogen-2-like [Source:NCBI gene;Acc:108412685]
gene10555	37.3093	4.00661	0.981234	-0.755788	0.00856642	0.935943	54.406	53.1753	36.0111	40.9707	27.9462	17.2499	28.8928	20.0351	22.5008	4.55897	7.80974	msx1	msh homeobox 1 [Source:NCBI gene;Acc:108431905]
gene11435	43.675	35.5366	0.901613	-0.469487	0.0053694	0.909779	56.1062	56.9069	45.7438	51.4313	27.9462	31.0499	21.084	27.2478	35.1012	45.5897	64.0399	LOC108432889	fibroblast growth factor 9-like [Source:NCBI gene;Acc:108432889]
gene8958	39.788	12.9481	0.880713	2.05156	0.0217211	0.85722	41.6546	55.0411	50.6101	42.7141	30.4868	35.6499	19.5222	19.2337	26.1009	31.9128	7.80974	LOC108430159	homeobox protein Mohawk-like [Source:NCBI gene;Acc:108430159]
gene9577	524.714	12139.3	0.867196	-0.905593	9.7e-09	0.85722	708.978	568.136	620.948	608.458	275.228	385.249	394.348	298.123	376.213	12924.7	24563.2	bbox1	gamma-butyrobetaine hydroxylase 1 [Source:NCBI gene;Acc:108430833]
gene513	2009.72	2902.36	0.824532	0.395196	1.43e-27	0.85722	2245.1	2294	2665.79	2287.38	1352.43	1336.3	1358.74	1428.1	1255.54	5043.74	3890.81	pdk4	pyruvate dehydrogenase kinase 4 [Source:NCBI gene;Acc:108425939]
gene5606	903.84	2044.1	0.793212	2.12145	2.04e-12	0.85722	1037.96	1019.66	1191.28	984.168	648.691	533.598	637.985	695.62	548.119	5084.77	1185.52	LOC108426453	pyruvate dehydrogenase (acetyl-transferring) kinase isozyme 2, mitochondrial-like [Source:NCBI gene;Acc:108426453]
gene14919	144.276	45.9945	0.747868	0.0439092	0.0220666	0.99689	211.673	166.989	184.922	101.991	95.6946	118.45	105.42	71.3251	108.004	71.4238	70.2877	grhl1	grainyhead like transcription factor 1 [Source:NCBI gene;Acc:108436741]
gene14879	84.4605	222.828	0.7332	-0.671661	0.0145674	0.85722	96.0606	88.6255	78.835	125.527	60.1267	45.9998	59.3474	75.3321	52.2018	262.9	424.85	LOC108436692	protein SSUH2 homolog [Source:NCBI gene;Acc:108436692]
gene22519	636.397	706.956	0.726031	2.90947	0.0170795	0.85722	924.052	491.638	830.201	672.965	527.591	371.449	414.651	299.725	604.821	1908.69	257.722	LOC108410913	uncharacterized LOC108410913 [Source:NCBI gene;Acc:108410913]
gene12355	543.437	135.159	0.7145	-0.537294	0.0237542	0.863025	813.54	410.476	788.35	472.47	369.229	263.349	427.145	359.029	485.117	168.682	248.35	LOC108433908	neural cell adhesion molecule 1-like [Source:NCBI gene;Acc:108433908]
gene159	398.963	726.608	0.706059	1.58998	0.000712332	0.85722	499.855	382.489	470.09	465.497	348.904	328.899	260.816	246.833	215.107	1668.58	562.301	cpt1b	carnitine palmitoyltransferase 1B [Source:NCBI gene;Acc:108441150]
gene3903	81.3256	8.98714	0.692006	0.63325	0.0152995	0.927817	90.1099	68.1017	109.006	101.991	53.3519	60.9498	66.3754	56.0984	50.4017	16.7162	10.9336	LOC108424541	autophagy-related protein 16-1-like [Source:NCBI gene;Acc:108424541]
gene22	85.511	3.00006	0.675218	-0.0188254	0.040458	0.99689	90.1099	117.545	102.194	75.8393	46.577	82.7997	59.3474	67.318	48.6017	4.55897	4.68585	LOC108430275	ATP-binding cassette sub-family C member 8-like [Source:NCBI gene;Acc:108430275]
gene14490	335.035	1645.75	0.668548	2.35076	3.39e-05	0.85722	397.844	428.201	342.592	342.585	238.813	224.249	256.131	197.947	277.21	4209.45	837.204	LOC108436260	cytokine-inducible SH2-containing protein-like [Source:NCBI gene;Acc:108436260]
gene25291	98.5797	52.0337	0.668045	-0.297127	0.00916544	0.94666	119.863	110.082	124.579	89.7868	64.361	77.0497	63.2519	85.7503	61.2021	71.4238	89.0311	rbm20
gene1020	136.76	130.584	0.664128	-0.296055	0.0257616	0.911548	141.966	160.459	158.643	156.909	105.857	51.7498	121.818	106.587	100.803	179.319	223.359	LOC108431759	type-1 angiotensin II receptor-like [Source:NCBI gene;Acc:108431759]
gene17535	309.071	194.945	0.664019	0.114439	0.0433054	0.990012	374.891	234.158	457.438	326.022	193.083	148.35	292.052	201.153	269.109	310.01	290.522	c6	complement component 6 [Source:NCBI gene;Acc:108439611]
gene23320	93.7688	65.3219	0.651788	1.2724	0.0199486	0.85722	97.7608	105.418	112.9	103.734	76.217	77.0497	43.7297	68.1194	72.0025	141.328	59.354	LOC108411784	nuclear receptor subfamily 4 group A member 2-like [Source:NCBI gene;Acc:108411784]
gene12649	3647.57	13.497	0.641185	0.0880894	0.00371754	0.99689	2745.8	4919.18	3486.26	5165.79	3031.74	2365.54	2317.67	2799.31	2624.49	21.2752	20.3053	LOC108434232
gene5105	602.006	6.00665	0.639582	-0.504251	0.000375265	0.961538	704.728	686.614	593.696	703.475	360.76	545.098	496.644	367.845	400.514	7.59828	10.9336	LOC108425891	multidrug and toxin extrusion protein 1-like [Source:NCBI gene;Acc:108425891]
gene11842	335.47	544.331	0.633435	-0.279431	0.03558	0.863025	550.861	243.487	372.763	328.637	265.913	225.399	201.469	267.669	252.009	752.229	926.235	LOC108433345	prolyl 4-hydroxylase subunit alpha-1-like [Source:NCBI gene;Acc:108433345]
gene25051	429.392	3841.52	0.625165	-0.185072	0.000738738	0.892999	410.595	413.275	525.567	559.642	287.084	358.799	339.686	258.052	313.211	5499.63	6343.07	LOC108413697	sodium- and chloride-dependent GABA transporter 2-like [Source:NCBI gene;Acc:108413697]
gene15422	7208.48	2410.28	0.604226	-0.244464	0.00521725	0.863025	7531.83	7064.85	8151.15	9114.67	7386.27	5409.58	3889.6	5064.88	4553.26	3375.15	4056.38	plvap	plasmalemma vesicle associated protein [Source:NCBI gene;Acc:108437302]
gene132	87.0105	347.667	0.600062	-0.222596	0.0398268	0.898512	86.7095	100.753	80.7816	115.938	59.2799	57.4998	67.9372	52.8927	81.0028	490.849	581.045	LOC108439297	cAMP-regulated D2 protein-like [Source:NCBI gene;Acc:108439297]
gene23638	163.115	288.929	0.597654	0.892364	0.0261405	0.85722	215.074	139.935	168.376	197.008	102.469	93.1497	129.627	152.267	119.704	574.43	313.952	LOC108412121	DNA ligase 1-like
gene18848	117.889	2.98701	0.59661	2.30309	0.0334897	0.85722	102.011	137.136	128.472	152.55	110.938	79.3497	68.7181	89.7574	82.8029	7.59828	1.56195	LOC108441075	homeobox protein MSX-2-like [Source:NCBI gene;Acc:108441075]
gene3870	759.606	950.666	0.590762	-0.320611	5.75e-07	0.863025	810.989	850.805	932.395	752.291	557.231	510.598	553.649	651.542	514.818	1293.23	1638.48	dll4	delta like canonical Notch ligand 4 [Source:NCBI gene;Acc:108424520]
gene1514	115.136	13706.1	0.586353	-0.985252	0.0212679	0.85722	106.262	145.532	119.712	135.116	69.4421	86.2497	103.077	89.7574	74.7026	14072	28261.9	mamdc4	MAM domain containing 4 [Source:NCBI gene;Acc:108436546]
gene2549	145.328	925.552	0.586036	-1.03173	0.0257241	0.85722	144.516	161.392	194.654	136.86	106.704	141.45	88.2403	100.977	98.1034	930.029	1929.01	LOC108416105	insulin-like growth factor-binding protein 1 [Source:NCBI gene;Acc:108416105]
gene15477	477.474	149.422	0.559357	0.222991	0.00199221	0.936441	470.952	608.251	463.277	539.593	400.563	349.599	410.747	317.356	294.31	246.184	213.987	LOC108437332	cation channel sperm-associated protein 1-like
gene15245	148.414	91.4008	0.555712	0.474713	0.00998911	0.863025	149.616	152.996	175.189	169.113	87.2261	98.8997	112.448	126.622	126.904	162.603	118.708	LOC108437114	GDP-L-fucose synthase-like [Source:NCBI gene;Acc:108437114]
gene19589	600.41	2121.56	0.545735	-0.550366	0.00781238	0.85722	650.322	632.506	602.455	720.91	541.14	402.499	545.059	335.789	415.814	2633.56	3912.68	LOC108441877	uncharacterized LOC108441877 [Source:NCBI gene;Acc:108441877]
gene3918	144.33	15.4318	0.541033	2.35968	0.0224439	0.85722	142.816	183.781	140.151	159.524	91.4604	100.05	136.655	103.381	108.004	39.511	7.80974	LOC108424455	TIMELESS-interacting protein-like [Source:NCBI gene;Acc:108424455]
gene9416	2000.96	1008.47	0.538211	-0.665547	0.0287665	0.85722	1856.6	2085.96	2153.85	2568.08	2005.35	1089.05	1614.88	1658.11	1122.34	1192.93	1919.63	acp7	acid phosphatase 7, tartrate resistant (putative) [Source:NCBI gene;Acc:108430660]
gene10145	332.757	1845.48	0.527446	0.114125	0.00938238	0.937993	325.586	311.589	395.148	402.733	202.398	267.949	299.08	219.585	262.809	2934.45	2750.59	LOC108431471	inosine-uridine preferring nucleoside hydrolase-like [Source:NCBI gene;Acc:108431471]
gene21559	275.36	162.677	0.523117	0.895704	0.0234746	0.85722	253.328	255.615	323.126	354.789	240.507	193.199	204.592	234.812	162.906	323.687	176.5	LOC108444042
gene7744	287.288	11953.7	0.519893	-0.502617	0.00767585	0.85722	308.584	270.541	347.458	309.459	228.651	206.999	206.154	175.508	266.409	15131.2	21748.6	LOC108428815	uncharacterized LOC108428815 [Source:NCBI gene;Acc:108428815]
gene10033	1081.98	7948.34	0.516192	-1.30722	0.0257349	0.85722	884.947	1359.24	1132.89	1276.19	978.118	741.748	692.647	1016.18	655.223	6998.01	17568.8	LOC108431348	pyruvate dehydrogenase (acetyl-transferring) kinase isozyme 3, mitochondrial-like [Source:NCBI gene;Acc:108431348]
gene18028	193.838	41.9748	0.514781	0.256808	0.0159032	0.969514	194.671	204.305	203.414	229.261	151.587	162.149	106.982	157.075	155.705	69.9041	59.354	wdr73	WD repeat domain 73 [Source:NCBI gene;Acc:108440193]
gene15202	120.428	121.859	0.512929	0.507242	0.0443983	0.863025	161.518	107.283	119.712	129.014	94.0009	74.7498	96.0492	92.1616	98.1034	218.83	156.195	LOC108437061	NACHT, LRR and PYD domains-containing protein 1b allele 5-like
gene18805	920.477	676.819	0.511626	0.438535	4.79e-07	0.85722	878.147	1028.99	1021.94	1019.91	643.61	778.547	663.754	702.031	695.724	1191.41	891.873	LOC108441031	dual specificity protein kinase CLK4-like [Source:NCBI gene;Acc:108441031]
gene3545	13837.2	7145.9	0.511489	0.959019	0.000110671	0.85722	12318.7	16671.9	15369.9	15044.1	11100.6	10328.1	10356.1	11579.5	8965.21	14435.2	7533.28	LOC108424167	dual specificity protein kinase CLK4-like [Source:NCBI gene;Acc:108424167]
gene3753	1313.56	482.11	0.504823	0.82917	0.00403479	0.85722	1528.47	1493.57	1476.45	1126.26	892.585	1140.8	784.792	1075.49	1089.94	943.706	538.872	sp5	Sp5 transcription factor [Source:NCBI gene;Acc:108424286]
gene347	323.738	213.92	0.501604	0.156669	0.00781238	0.961285	294.982	378.757	331.886	380.068	293.012	228.849	255.35	205.16	245.709	344.962	313.952	cunh15orf61	chromosome unknown C15orf61 homolog [Source:NCBI gene;Acc:108424054]
gene11339	869.67	2962.97	0.498001	0.294783	0.000980705	0.863025	832.242	924.504	932.395	1024.27	577.555	803.847	616.901	595.444	714.625	4993.59	4129.79	eci1	enoyl-CoA delta isomerase 1 [Source:NCBI gene;Acc:108432843]
gene22225	243.01	187.449	0.497671	0.112067	0.0449967	0.992457	323.036	198.708	292.955	223.159	192.236	187.449	161.644	209.968	172.806	297.852	279.589	ankrd37	ankyrin repeat domain 37 [Source:NCBI gene;Acc:108410594]
gene18035	259.726	360.506	0.492594	1.28916	0.0102099	0.85722	298.383	239.755	266.677	300.742	176.146	244.949	196.784	193.139	180.006	782.622	324.885	LOC108440172	glycerophosphodiester phosphodiesterase domain-containing protein 5-like [Source:NCBI gene;Acc:108440172]
gene20435	4855.46	12656.6	0.48941	-0.0651161	1.76e-15	0.99689	4991.75	5251.29	5025	5420.33	3682.13	3918.04	3698.28	3479.7	3738.73	18922.7	20083.5	acadvl	acyl-CoA dehydrogenase very long chain [Source:NCBI gene;Acc:108442820]
gene12839	642.203	4636.25	0.488932	-4.30974	0.00572761	0.85722	599.316	753.783	720.221	662.505	435.284	576.148	479.465	561.785	396.914	680.806	13698.3	f2	coagulation factor II, thrombin [Source:NCBI gene;Acc:108434442]
gene3430	201.846	79.1191	0.488151	-0.688001	0.0196237	0.863025	232.076	219.231	172.269	237.107	165.984	123.05	149.93	164.288	166.506	92.699	151.509	LOC108424008
gene20907	950.989	3.99356	0.485284	0.718138	0.0310506	0.936441	933.403	927.303	968.406	1218.66	712.205	670.448	702.018	996.948	550.819	7.59828	4.68585	rln3	relaxin 3 [Source:NCBI gene;Acc:108443329]
gene22316	287.226	44.5238	0.484563	-0.246237	0.0315171	0.971061	320.485	306.924	312.42	281.564	245.588	252.999	218.648	229.202	150.305	62.3059	74.9735	LOC108410695	TSC22 domain family protein 1-like [Source:NCBI gene;Acc:108410695]
gene19727	304.734	119.866	0.482144	0.491368	0.00735847	0.863025	264.379	347.039	327.993	355.66	225.263	242.649	196.784	240.422	261.009	214.271	154.633	LOC108442025	gastrula zinc finger protein XlCGF7.1-like
gene14348	5257.98	2017.69	0.477328	0.278043	9.33e-06	0.863025	5943	4729.8	5841.58	5798.66	3848.96	4294.09	3955.98	4361.25	3679.33	3382.75	2830.25	kiaa0907	KH domain containing 4, pre-mRNA splicing factor [Source:NCBI gene;Acc:108436098]
gene5353	12474.9	13795.5	0.476031	0.492031	0.000343961	0.857696	11471.2	14047.6	13386.4	14030.3	10492.5	9962.42	9167.62	10268.4	7890.57	24665.5	17792.2	rsrp1	arginine and serine rich protein 1 [Source:NCBI gene;Acc:108426157]
gene10866	222.532	5467.92	0.475833	-0.703944	0.0281914	0.85722	278.831	222.03	189.788	253.67	163.443	151.799	199.907	158.678	179.106	6362.8	10515	rnf152	ring finger protein 152 [Source:NCBI gene;Acc:108432258]
gene12302	343.789	1.99352	0.47397	1.56613	0.00496334	0.863025	407.195	361.965	350.378	337.354	270.147	265.649	208.497	290.91	284.41	4.55897	1.56195	irx1	iroquois homeobox 1 [Source:NCBI gene;Acc:108433822]
gene17731	3234.18	792.882	0.466501	0.922997	0.00178867	0.85722	3241.41	3447.07	3477.5	3513.02	2454.19	2678.34	1995.95	3074.99	2234.78	1588.04	849.7	znf395	zinc finger protein 395 [Source:NCBI gene;Acc:108439835]
gene743	626.454	307.974	0.464347	0.0280173	0.000577988	0.99689	640.12	682.883	648.199	676.452	529.284	499.098	446.668	533.736	401.414	475.652	473.27	ccdc84	coiled-coil domain containing 84 [Source:NCBI gene;Acc:108428639]
gene14280	315.171	74.3221	0.461574	1.09901	0.0157017	0.85722	291.582	361.965	351.351	327.765	258.291	211.599	218.648	301.328	223.208	155.005	73.4116	LOC108436016	scavenger receptor cysteine-rich type 1 protein M130-like
gene15662	3941.79	6586.75	0.459438	0.551112	0.00016819	0.85722	4272.57	3906.05	4228.87	4220.85	2883.54	3531.64	2629.25	2782.48	3371.52	11976.4	8292.38	hadhb	hydroxyacyl-CoA dehydrogenase trifunctional multienzyme complex subunit beta [Source:NCBI gene;Acc:108437563]
gene1722	159.144	203.501	0.458748	-0.011738	0.0304133	0.99689	164.068	156.727	189.788	161.268	120.253	117.3	143.683	104.183	127.804	310.01	317.076	cunh1orf74	chromosome unknown C1orf74 homolog [Source:NCBI gene;Acc:108440394]
gene12669	2775.48	15454.5	0.456716	0.306145	0.00467509	0.863025	2655.69	2812.69	2929.55	3299.45	1852.92	2734.69	1888.19	2054.8	2179.88	26138.1	21447.1	LOC108434245	cytochrome c oxidase subunit 4 isoform 1, mitochondrial-like [Source:NCBI gene;Acc:108434245]
gene4462	337.129	2017.78	0.451136	0.0398031	0.0114777	0.99689	328.136	384.355	292.955	413.194	255.75	252.999	277.996	234.812	282.61	3128.97	3087.97	LOC108425195	protein FAM173B-like [Source:NCBI gene;Acc:108425195]
gene1661	7807.17	3096.45	0.448388	0.212648	0.0199023	0.866247	7425.57	7544.36	8625.14	9228.86	7149.15	4774.78	6314.26	7085.22	4896.17	5084.77	4451.55	nktr	natural killer cell triggering receptor [Source:NCBI gene;Acc:108439203]
gene15663	3984.36	6977.56	0.4479	0.902027	0.00406046	0.85722	4506.35	3869.67	4054.65	4314.13	2963.99	3550.04	2929.89	2403.41	3576.72	13904.8	7548.9	hadha	hydroxyacyl-CoA dehydrogenase trifunctional multienzyme complex subunit alpha [Source:NCBI gene;Acc:108437564]
gene13250	1258.01	11.9807	0.447613	0.718139	2.2e-07	0.896376	1256.44	1336.85	1278.88	1417.41	1020.46	905.047	913.638	1053.05	978.334	22.7948	14.0575	irx2	iroquois homeobox 2 [Source:NCBI gene;Acc:108434886]
gene5104	3764.58	279.279	0.442523	-1.32989	1.79e-10	0.85722	3944.43	3671.89	4103.31	4076.15	3044.44	2827.84	2730.76	2922.72	3079.01	243.145	620.094	LOC108425892	multidrug and toxin extrusion protein 1-like [Source:NCBI gene;Acc:108425892]
gene22643	1590.25	11.9937	0.44065	0.222182	0.00246369	0.99689	1349.95	1699.74	1949.46	1671.08	1135.63	1236.25	1204.13	1424.1	1173.64	19.7555	17.1814	LOC108411061	rho guanine nucleotide exchange factor 33-like
gene22604	446.325	223.084	0.440518	0.838215	0.0023135	0.85722	431.848	492.571	497.342	448.062	330.274	407.099	316.259	359.831	320.411	437.661	248.35	tctn3	tectonic family member 3 [Source:NCBI gene;Acc:108411007]
gene9313	399.35	138.219	0.439802	0.919112	0.00653903	0.85722	447.149	439.396	349.405	437.602	296.399	318.549	351.399	270.875	314.111	276.577	148.385	angpt1	angiopoietin 1 [Source:NCBI gene;Acc:108430554]
gene5103	372.319	838.053	0.436952	-1.47208	0.0152599	0.85722	409.745	382.489	408.774	355.66	282.003	356.499	251.446	254.045	305.111	679.286	1911.82	LOC108425890	multidrug and toxin extrusion protein 1-like [Source:NCBI gene;Acc:108425890]
gene9162	2740.38	5998.77	0.43693	0.0812394	0.00351276	0.987395	2956.63	2864	2875.05	2779.03	1907.12	2515.04	1920.98	1801.56	2509.29	9434.02	9046.81	acaa2	acetyl-CoA acyltransferase 2 [Source:NCBI gene;Acc:108430376]
gene13588	167.752	1304.84	0.436883	-0.824441	0.0357437	0.85722	180.22	171.654	179.082	169.985	138.037	151.799	121.818	106.587	135.005	1440.63	2588.15	bambi	BMP and activin membrane bound inhibitor [Source:NCBI gene;Acc:108435263]
gene14303	237.192	117.918	0.43683	0.30035	0.0310455	0.914297	231.225	275.205	230.665	255.413	169.371	213.899	166.329	213.975	159.306	199.075	164.005	tyw3	tRNA-yW synthesizing protein 3 homolog [Source:NCBI gene;Acc:108436046]
gene14480	270.91	39.053	0.436154	-0.619218	0.00808073	0.863053	288.182	279.87	280.302	285.923	225.263	218.499	214.744	225.195	169.206	47.1093	73.4116	LOC108436239	uncharacterized LOC108436239 [Source:NCBI gene;Acc:108436239]
gene24952	431.193	4.01966	0.43612	-2.82616	0.0121531	0.85722	425.897	431	480.796	465.497	270.994	410.549	340.467	311.747	344.712	1.51966	10.9336	LOC108413589	protachykinin-like
gene17538	616.862	2701.71	0.435699	0.367616	0.000629117	0.857696	595.916	684.749	625.814	677.324	525.897	449.649	428.707	532.934	460.816	4656.22	3661.21	ghr	growth hormone receptor [Source:NCBI gene;Acc:108439615]
gene12154	15749.4	15542.3	0.435456	0.544382	3.59e-07	0.85722	15505.7	16312.7	16629.3	17487.5	12563.1	11885.2	12556.7	13249.6	10990.3	28206.3	19621.2	LOC108433690	RNA-binding protein 5-like [Source:NCBI gene;Acc:108433690]
gene3925	359.087	270.438	0.43524	0.941427	0.000168364	0.85722	388.493	368.495	382.496	362.634	287.084	290.949	273.311	273.279	272.709	544.037	287.399	gramd3	GRAM domain containing 2B [Source:NCBI gene;Acc:108424564]
gene10498	1643.24	1689.2	0.435085	0.069153	0.000321122	0.987395	1615.18	1765.98	1529.98	1968.34	1298.23	1236.25	1432.93	1260.61	1161.94	2645.72	2558.47	LOC108431854
gene13923	265.817	209.919	0.434496	-0.921758	0.0383851	0.85722	250.778	257.48	327.019	278.078	219.335	186.299	172.576	249.237	206.107	221.87	426.412	serinc4	serine incorporator 4 [Source:NCBI gene;Acc:108435640]
gene1520	4221.44	2166.66	0.434017	0.684903	3.67e-07	0.85722	4230.07	4325.86	4474.13	4634.05	3476.34	3302.79	3112.62	3574.27	2956.6	4086.35	2578.78	sfswap	splicing factor SWAP [Source:NCBI gene;Acc:108437661]
gene24271	17005.7	916.257	0.42858	0.59897	0.0201508	0.85722	13632.1	19621.7	17851.8	19933.5	11668.8	15588.2	11574.3	14286.6	13178.3	1688.34	1130.85	LOC108412847	lipocalin-like [Source:NCBI gene;Acc:108412847]
gene15534	786.858	248.789	0.425978	-0.529171	0.0257616	0.859698	797.388	857.335	861.346	765.367	512.347	770.497	487.274	654.748	648.022	311.529	456.089	ado
gene21274	1867.09	31.5105	0.425479	-0.15633	0.0149109	0.99689	1696.79	2016	2001.05	2079.92	1694.56	1139.65	1441.52	1719.01	1291.54	45.5897	51.5443	LOC108443734	KH domain-containing, RNA-binding, signal transduction-associated protein 2 [Source:NCBI gene;Acc:108443734]
gene11104	202.738	275.49	0.42194	0.830796	0.0261405	0.85722	201.472	193.11	228.719	223.159	170.218	133.4	160.863	177.912	148.505	539.478	307.704	cradd	CASP2 and RIPK1 domain containing adaptor with death domain [Source:NCBI gene;Acc:108432524]
gene9838	648.993	556.464	0.420866	0.419657	0.0233503	0.857696	653.722	704.339	696.863	651.172	516.582	435.849	520.852	652.344	410.414	974.099	738.802	LOC108431128	thiosulfate sulfurtransferase/rhodanese-like domain-containing protein 1 [Source:NCBI gene;Acc:108431128]
gene12829	342.284	587.718	0.420853	-0.173682	0.00742081	0.91241	324.736	389.019	358.164	355.66	241.354	240.349	255.35	310.144	290.71	844.928	966.846	hspbap1	HSPB1 associated protein 1 [Source:NCBI gene;Acc:108434419]
gene1975	358.966	272.321	0.420719	1.1511	0.00864026	0.85722	315.385	387.153	383.469	407.963	262.525	321.999	267.844	281.293	270.909	574.43	262.407	LOC108442288	peptidyl-prolyl cis-trans isomerase A-like [Source:NCBI gene;Acc:108442288]
gene638	2876.91	2121.77	0.419933	0.246948	0.000462939	0.863025	2670.14	2953.56	3183.57	3175.66	2342.4	2193.04	2172.43	2591.74	1949.47	3522.56	3011.44	LOC108427738	histone acetyltransferase KAT5-like [Source:NCBI gene;Acc:108427738]
gene23126	1218.54	556.706	0.4156	0.631132	0.000375334	0.85722	1110.22	1334.98	1306.13	1314.55	925.613	1071.8	869.128	1001.76	905.431	1034.89	677.886	smyd4	SET and MYND domain containing 4 [Source:NCBI gene;Acc:108411576]
gene3389	271.371	26.0201	0.413925	-0.353245	0.0449967	0.953271	249.077	263.078	306.581	310.331	224.417	192.049	205.373	258.854	181.806	34.9521	45.2965	LOC108423963	kelch-like protein 23 [Source:NCBI gene;Acc:108423963]
gene1714	828.457	524.796	0.410215	0.162779	0.00490158	0.92707	780.386	840.543	952.833	863.871	558.924	735.998	588.789	728.477	640.822	847.968	768.479	hdhd3	haloacid dehalogenase like hydrolase domain containing 3 [Source:NCBI gene;Acc:108440260]
gene20155	412.523	176.004	0.409827	-0.0188273	0.00200003	0.99689	386.793	476.712	437.972	411.45	299.787	331.199	349.057	323.768	315.011	267.459	274.903	mtg2	mitochondrial ribosome associated GTPase 2 [Source:NCBI gene;Acc:108442507]
gene15081	12016.9	7113.99	0.409575	0.115889	0.0192672	0.958768	11064	13308.8	12328.4	13180.4	11257.2	8177.62	8882.59	11045	7798.77	11318.4	10596.3	fnbp4	formin binding protein 4 [Source:NCBI gene;Acc:108436925]
gene10838	8248.25	4616.23	0.407612	0.0643136	0.0227377	0.99689	7321.86	8707.69	8730.25	9452.89	7812.24	6051.28	5957.39	7366.52	5196.78	7218.36	7003.78	luc7l3	LUC7 like 3 pre-mRNA splicing factor [Source:NCBI gene;Acc:108432225]
gene7467	2013.8	1279.24	0.407453	0.252474	0.000844205	0.863025	1836.2	2062.64	2245.34	2207.19	1653.91	1689.34	1514.14	1694.17	1356.35	2127.52	1811.86	snrpa1	small nuclear ribonucleoprotein polypeptide A' [Source:NCBI gene;Acc:108428510]
gene13659	2274.88	5633.26	0.406867	-0.0692919	0.0222001	0.99689	2088.68	2466.59	2426.37	2453.88	2087.5	1557.09	1663.29	2173.41	1454.45	8409.77	8951.53	LOC108435344	uncharacterized LOC108435344 [Source:NCBI gene;Acc:108435344]
gene3700	526.844	1348.17	0.40653	0.428379	0.00403499	0.85722	552.561	572.801	544.059	516.928	403.103	386.399	457.6	468.822	352.812	2366.1	1783.75	dock9	dedicator of cytokinesis 9 [Source:NCBI gene;Acc:108424339]
gene16010	3543.87	1010.16	0.405899	0.816324	0.00917409	0.85722	3408.88	3727.87	3839.56	3716.13	3024.97	2521.94	2548.82	3494.13	2339.18	1970.99	1135.54	LOC108437923	dual specificity protein kinase CLK2-like [Source:NCBI gene;Acc:108437923]
gene899	10544.3	8269	0.404882	0.784903	0.000189416	0.85722	10741.8	10347.7	11533.3	11066.4	8472.79	8981.47	7591.79	9078.32	7322.65	16006.5	9424.8	LOC108430244	serine/arginine-rich splicing factor 2-like [Source:NCBI gene;Acc:108430244]
gene25411	1207.64	201.391	0.403743	1.43574	0.000283187	0.85722	1123.82	1270.61	1404.43	1202.97	872.261	1026.95	955.806	986.53	909.031	449.818	168.69	agpat4	1-acylglycerol-3-phosphate O-acyltransferase 4 [Source:NCBI gene;Acc:108414089]
gene19230	1428.63	690.021	0.403081	-0.0230095	4.79e-07	0.99689	1536.12	1446.93	1456.99	1478.43	1064.5	1067.2	1223.65	1190.89	1073.74	1047.04	1079.31	cecr1	adenosine deaminase 2 [Source:NCBI gene;Acc:108441488]
gene17246	877.693	460.384	0.401853	1.11459	0.00036303	0.85722	874.746	871.329	848.693	1037.34	687.646	686.548	629.395	722.066	730.825	963.461	451.403	LOC108439295	neurogenic locus notch homolog protein 1-like [Source:NCBI gene;Acc:108439295]
gene4151	576.119	251.862	0.400421	0.233715	0.013741	0.909779	493.054	611.982	659.878	617.175	448.833	522.098	420.117	408.717	469.816	416.386	359.248	tefm	transcription elongation factor, mitochondrial [Source:NCBI gene;Acc:108424821]
gene22837	1272.49	38.2031	0.399768	-3.31998	0.00337609	0.85722	1323.6	1348.04	1349.93	1244.81	1011.99	868.247	893.335	1230.96	1008.93	10.6376	107.774	tal2	TAL bHLH transcription factor 2 [Source:NCBI gene;Acc:108411270]
gene13016	344.105	36.9747	0.39952	0.294331	0.00467603	0.960898	359.59	380.623	316.313	366.993	288.778	261.049	253.008	291.711	261.009	62.3059	51.5443	adad2	adenosine deaminase domain containing 2 [Source:NCBI gene;Acc:108434627]
gene6120	207.385	31.9289	0.397434	1.01512	0.0361683	0.863025	215.074	202.439	218.986	221.416	140.578	144.9	164.767	173.905	193.507	65.3452	32.8009	sostdc1	sclerostin domain containing 1 [Source:NCBI gene;Acc:108426914]
gene18546	1187.78	4501.24	0.396657	-0.479263	0.00166609	0.85722	1171.43	1339.64	1142.62	1258.76	926.46	776.247	1010.47	1053.85	916.232	5751.9	8134.63	crot	carnitine O-octanoyltransferase [Source:NCBI gene;Acc:108440744]
gene5567	379.405	809.167	0.395888	-0.100882	0.0127159	0.96178	391.043	403.946	369.843	400.118	259.985	357.649	310.793	274.081	296.11	1194.45	1299.54	irak3	interleukin 1 receptor associated kinase 3 [Source:NCBI gene;Acc:108426390]
gene2862	423.104	339.975	0.395486	0.0236076	0.00414424	0.99689	419.946	461.785	400.988	462.882	342.129	372.599	299.861	335.789	320.411	524.281	523.253	park2	parkin RBR E3 ubiquitin protein ligase [Source:NCBI gene;Acc:108420530]
gene17199	8391.26	5579.94	0.394427	0.193729	0.00767585	0.895506	7653.39	8464.2	9287.94	9244.55	7066.16	6219.18	6439.2	7878.61	5510.89	9107.29	8078.4	spty2d1	SPT2 chromatin protein domain containing 1 [Source:NCBI gene;Acc:108439247]
gene25172	552.297	179.965	0.393006	0.0773879	0.00201559	0.99689	516.007	589.593	622.894	552.668	400.563	418.599	431.05	495.268	434.715	282.656	271.779	mkks	McKusick-Kaufman syndrome [Source:NCBI gene;Acc:108413825]
gene3361	590.109	7104.53	0.392706	0.0512347	0.00115158	0.99689	611.217	568.136	610.242	645.942	454.761	465.748	498.206	503.282	407.714	11060.1	10829	LOC108423942	cytochrome P450 27C1 [Source:NCBI gene;Acc:108423942]
gene6600	7235.66	1450.16	0.391236	0.400559	0.013503	0.85722	6815.2	7648.85	7319.98	8064.25	6386.98	5248.58	5229.6	6943.37	4777.37	2524.15	1939.94	LOC108427558	TAR DNA-binding protein 43-like [Source:NCBI gene;Acc:108427558]
gene13002	2309.72	26.9092	0.390942	1.63828	3.16e-05	0.85722	2139.69	2365.83	2583.06	2437.32	1631.04	1903.24	1884.28	1895.32	1814.46	62.3059	20.3053	LOC108434614	uncharacterized LOC108434614 [Source:NCBI gene;Acc:108434614]
gene4081	9298.5	4581.33	0.389878	0.297437	0.00850811	0.863025	7848.06	10587.5	9813.5	10095.4	7640.33	6748.18	7687.84	8325.8	6354.22	7727.45	6379	LOC108424762	probable ATP-dependent RNA helicase DDX17 [Source:NCBI gene;Acc:108424762]
gene285	650.192	283.333	0.389794	0.251672	0.0269069	0.893132	596.766	618.513	736.767	729.627	433.59	487.598	551.307	621.89	476.116	471.093	401.421	akip1	A-kinase interacting protein 1 [Source:NCBI gene;Acc:108423491]
gene11920	8242.43	3203.67	0.389693	0.454115	8.69e-08	0.85722	8730.46	7874.61	8638.76	8733.73	6898.48	6422.73	6434.51	6706.96	6115.71	5665.27	4195.39	abcc5	ATP binding cassette subfamily C member 5 [Source:NCBI gene;Acc:108433434]
gene5893	1584.36	2240.51	0.388995	0.904721	0.0257241	0.85722	1590.53	1581.27	1579.62	1774.82	1146.64	1578.94	1111.98	1049.84	1377.95	4467.79	2421.02	LOC108426742	glutathione S-transferase kappa 1-like [Source:NCBI gene;Acc:108426742]
gene14426	250.246	101.434	0.388852	0.280733	0.0316657	0.93304	275.43	229.493	286.142	239.722	202.398	211.599	209.278	190.734	175.506	170.201	142.137	LOC108436185	uncharacterized LOC108436185 [Source:NCBI gene;Acc:108436185]
gene14920	1951.71	4220.25	0.388714	-0.352153	0.0171928	0.863025	2068.28	1849.01	2178.18	1948.29	1968.94	1351.25	1356.4	1518.66	1519.25	5671.35	7344.28	LOC108436742	Krueppel-like factor 11 [Source:NCBI gene;Acc:108436742]
gene23971	1011.94	698.004	0.388513	0.973446	0.00025159	0.85722	1003.96	1038.32	1090.06	1034.73	810.44	883.197	701.237	774.959	834.329	1414.8	730.992	LOC108412507	pancreatic progenitor cell differentiation and proliferation factor A-like [Source:NCBI gene;Acc:108412507]
gene8134	338.293	340.178	0.386118	0.412288	0.0401049	0.863025	294.132	385.288	369.843	342.585	274.381	315.099	242.075	268.471	239.408	594.185	452.965	LOC108429269	prolyl-tRNA synthetase associated domain-containing protein 1-like [Source:NCBI gene;Acc:108429269]
gene5074	382.155	269.994	0.382932	0.843294	0.0388987	0.85722	417.396	367.563	435.053	352.174	259.138	303.599	292.052	371.051	288.91	530.36	299.894	LOC108425863	protein ABHD15-like [Source:NCBI gene;Acc:108425863]
gene3684	699.348	908.985	0.382128	-0.493366	0.000836133	0.85722	646.921	751.917	744.553	730.499	564.006	612.948	538.031	516.105	541.819	1154.94	1649.42	wdsub1	WD repeat, sterile alpha motif and U-box domain containing 1 [Source:NCBI gene;Acc:108424327]
gene5730	1196.66	359.163	0.381506	-0.849949	0.0143539	0.85722	1083.02	1291.13	1226.32	1322.39	910.369	800.397	980.014	1168.45	885.631	392.071	716.934	mppe1	metallophosphoesterase 1 [Source:NCBI gene;Acc:108426579]
gene19505	6181.08	3938.23	0.380549	0.189516	0.00199221	0.891468	5767.03	6182.33	6586.13	6866.51	5212.39	5151.98	4512.75	5403.87	4224.75	6419.02	5710.48	pnisr	PNN interacting serine and arginine rich protein [Source:NCBI gene;Acc:108441791]
gene1929	905.673	4.51641	0.380445	-1.82617	0.0145674	0.863025	822.891	1000.07	944.074	957.145	789.269	655.498	671.563	849.489	624.622	3.03931	10.9336	LOC108442712	fibroblast growth factor 8 [Source:NCBI gene;Acc:108442712]
gene24002	1235.27	68.8579	0.379014	0.934379	0.000683397	0.85722	1396.7	1271.54	1192.26	1214.3	899.36	924.597	1090.9	928.027	1060.24	138.289	73.4116	LOC108412540	coronin-2B-like [Source:NCBI gene;Acc:108412540]
gene23494	650.267	539.73	0.378805	-0.198225	0.00962719	0.896521	675.824	748.186	695.89	550.925	530.978	535.898	457.6	528.126	528.318	768.946	894.996	ccdc86	coiled-coil domain containing 86 [Source:NCBI gene;Acc:108411973]
gene12971	353.383	162.964	0.376814	0.0874314	0.0340155	0.99689	422.497	350.77	369.843	308.588	299.787	241.499	274.091	303.733	283.51	256.822	245.226	gramd2	GRAM domain containing 2A [Source:NCBI gene;Acc:108434575]
gene3098	531.406	1000.87	0.376342	0.268787	0.000669874	0.863025	534.709	543.881	552.819	549.181	404.797	438.149	416.213	464.815	387.013	1673.14	1408.88	arsk	arylsulfatase family member K [Source:NCBI gene;Acc:108423665]
gene11475	6772.01	3338.64	0.372691	-0.161159	0.0144176	0.90885	6089.22	7343.79	7298.57	7030.39	6082.11	4928.88	5097.63	6278.21	4540.66	4821.87	5469.94	rbmx	RNA binding motif protein X-linked [Source:NCBI gene;Acc:108432944]
gene19554	831.8	65.7795	0.372385	1.62503	0.0216057	0.85722	888.348	881.59	746.5	894.381	739.305	563.498	611.435	779.767	613.821	151.966	49.9824	LOC108441842	tropomyosin alpha-1 chain [Source:NCBI gene;Acc:108441842]
gene18	549.44	140.631	0.370818	1.21821	0.00083345	0.85722	575.513	552.277	532.38	590.152	459.842	424.349	399.033	466.418	437.415	300.892	131.204	LOC108436246	zinc finger protein 36, C3H1 type-like 1 [Source:NCBI gene;Acc:108436246]
gene16963	352.722	121.48	0.370596	0.0643141	0.0306766	0.99689	361.29	359.166	397.095	326.894	303.174	290.949	235.828	310.144	263.709	189.957	184.31	LOC108438988	tetraspanin-18-like [Source:NCBI gene;Acc:108438988]
gene23601	503.607	247.81	0.368773	0.331929	0.01143	0.863025	501.555	498.169	554.765	509.954	427.662	318.549	428.707	404.71	423.915	422.464	340.505	fzd4	frizzled class receptor 4 [Source:NCBI gene;Acc:108412085]
gene16103	6909.47	3402.36	0.364899	0.467761	0.0199486	0.85722	6418.21	6877.34	7322.9	7625.78	6151.56	5990.33	4804.8	6060.23	4530.76	6040.63	4431.25	LOC108438027	arginine and glutamate-rich protein 1-B-like [Source:NCBI gene;Acc:108438027]
gene15033	8470.14	6203.06	0.3632	0.308174	0.000450381	0.863025	8540.89	8020.14	9312.27	8727.63	7324.45	7234.63	6388.44	6697.34	6137.31	10497.8	8601.65	LOC108436873	serine/arginine-rich splicing factor 11-like [Source:NCBI gene;Acc:108436873]
gene19942	672.811	94.3878	0.362943	0.521741	0.00044306	0.863025	657.972	732.326	682.264	676.452	567.393	537.048	562.239	501.68	515.718	170.201	120.27	gulp1	GULP PTB domain containing engulfment adaptor 1 [Source:NCBI gene;Acc:108442271]
gene15132	2031.9	530.849	0.362704	0.539041	0.0257241	0.85722	1882.96	2192.31	2108.11	2120.01	1803.8	1399.55	1618.78	1943.41	1341.95	961.942	671.638	LOC108436991	HEAT repeat-containing protein 5A-like
gene4156	2656.61	2078.6	0.36066	0.0755813	0.0035949	0.981064	2714.35	2559.88	2724.19	2840.92	1927.44	2571.39	2021.72	2050.8	2038.57	3262.7	3141.08	znf207	zinc finger protein 207 [Source:NCBI gene;Acc:108424826]
gene1667	997.081	662.596	0.36057	0.260572	0.0116029	0.863025	855.194	1076.57	1101.74	1039.09	846.855	711.848	738.719	899.978	783.927	1104.79	935.607	ctdspl	CTD small phosphatase like [Source:NCBI gene;Acc:108439271]
gene9698	1964.44	664.526	0.36044	1.01052	0.00280905	0.85722	1798.8	1984.28	2189.86	2042.43	1510.79	1831.94	1489.15	1525.07	1488.65	1358.57	684.133	LOC108430979	putative E3 ubiquitin-protein ligase SH3RF2 [Source:NCBI gene;Acc:108430979]
gene11948	3170.7	2095.3	0.359379	0.245468	0.000556948	0.863025	2845.26	3350.98	3405.48	3337.8	2606.62	2500.09	2458.23	2800.91	2301.38	3476.97	2975.51	clasrp	CLK4 associating serine/arginine rich protein [Source:NCBI gene;Acc:108433462]
gene23069	884.411	163.592	0.356299	-0.257614	0.000300299	0.918471	839.042	935.699	938.234	890.023	697.809	776.247	700.456	690.811	673.223	227.948	276.465	LOC108411512	synaptotagmin-14-like [Source:NCBI gene;Acc:108411512]
gene24008	2120.85	4923.15	0.355661	0.0219051	0.000784917	0.99689	2249.35	2254.82	1989.37	2145.29	1596.32	1929.69	1539.13	1670.13	1753.26	7587.64	7581.7	LOC108412547	cholesterol 24-hydroxylase [Source:NCBI gene;Acc:108412547]
gene14427	17361.2	5902.53	0.355206	0.36513	0.029235	0.863025	18140.1	15913.4	17690.2	18986	16346	13427.4	11967.9	15632.2	12073.9	10165	8006.55	ogt	O-linked N-acetylglucosamine (GlcNAc) transferase [Source:NCBI gene;Acc:108436186]
gene19756	976.44	33.8572	0.354053	2.20356	0.0145674	0.85722	938.503	985.142	1080.33	970.221	660.547	930.347	772.298	741.3	806.428	85.1007	18.7434	fam84a
gene14598	3792.59	168.821	0.354016	0.463673	0.0220666	0.863025	3706.41	3939.64	3839.56	3957.59	2775.99	3729.44	2517.58	2844.99	3313.91	299.372	220.235	LOC108436360	cartilage acidic protein 1-like [Source:NCBI gene;Acc:108436360]
gene25020	1386.7	1082.33	0.353701	0.68699	0.00901477	0.85722	1248.79	1450.66	1488.13	1457.51	937.469	1273.05	1062.01	1107.54	1174.54	2042.42	1287.05	LOC108413669	7SK snRNA methylphosphate capping enzyme-like [Source:NCBI gene;Acc:108413669]
gene6012	298.888	209.031	0.352641	1.02269	0.0377164	0.85722	293.282	288.266	300.741	332.124	234.579	279.449	212.401	242.024	230.408	428.543	213.987	ccnj	cyclin J [Source:NCBI gene;Acc:108426865]
gene2844	275.771	402.546	0.352455	1.08708	0.0291926	0.85722	283.931	278.937	288.089	273.719	226.957	189.749	244.418	236.414	205.207	837.33	399.859	plekhh2	pleckstrin homology, MyTH4 and FERM domain containing H2 [Source:NCBI gene;Acc:108422547]
gene5267	740.479	160.402	0.352255	0.260695	0.000321122	0.917994	698.777	780.837	780.564	756.65	576.708	540.498	604.407	612.273	630.922	267.459	226.483	LOC108426072	DCN1-like protein 2 [Source:NCBI gene;Acc:108426072]
gene24217	880.352	596.829	0.352132	-0.253951	0.0406652	0.863025	811.839	919.839	929.475	920.533	707.124	826.847	607.53	792.59	592.22	832.771	1007.46	sirt3	sirtuin 3 [Source:NCBI gene;Acc:108412784]
gene22296	1608.55	1525.37	0.351428	0.770753	0.00238639	0.85722	1492.76	1682.02	1505.65	1862.86	1310.93	1384.6	1196.32	1242.18	1312.25	2942.05	1749.38	LOC108410673
gene2268	2122.25	3405.39	0.350106	-0.519609	0.00895463	0.85722	2427.02	2194.18	2192.78	1820.14	1804.65	1526.04	1642.21	1906.54	1628.16	4280.87	6225.93	nr1d1	nuclear receptor subfamily 1 group D member 1 [Source:NCBI gene;Acc:108412997]
gene13248	1090.03	10.9872	0.349452	0.511688	0.00122926	0.938806	1053.27	1035.52	1271.09	1073.95	870.567	823.397	844.92	900.779	930.632	19.7555	14.0575	LOC108434885	iroquois-class homeodomain protein irx-1-like [Source:NCBI gene;Acc:108434885]
gene10847	381.557	819.705	0.348825	0.422399	0.0408461	0.85722	341.738	428.201	384.442	395.759	301.48	344.999	264.721	330.179	289.81	1436.07	1087.12	LOC108432233	peripheral myelin protein 22-like [Source:NCBI gene;Acc:108432233]
gene10550	498.187	375.074	0.348568	0.497612	0.0178511	0.85722	453.95	496.303	501.235	574.461	405.644	389.849	416.213	432.759	352.812	671.688	482.642	tmem128	transmembrane protein 128 [Source:NCBI gene;Acc:108431916]
gene8204	689.462	13.9546	0.348233	1.56613	0.00384585	0.85722	645.221	669.822	804.896	682.554	552.15	556.598	523.975	549.764	583.22	31.9128	10.9336	LOC108429358	polypeptide N-acetylgalactosaminyltransferase 14-like [Source:NCBI gene;Acc:108429358]
gene20960	498.423	3.00006	0.345435	-0.0188254	0.00594562	0.99689	482.853	561.606	488.583	493.392	383.625	355.349	410.747	423.142	427.515	4.55897	4.68585	pou3f2	POU class 3 homeobox 2 [Source:NCBI gene;Acc:108443387]
gene26260	9011.83	5497.01	0.345301	0.64355	0.035179	0.85722	8294.36	8615.33	9675.3	10002.9	7169.48	9022.87	6412.65	6994.66	6560.33	10253.1	6658.59	LOC108415030	UPF0469 protein KIAA0907 homolog [Source:NCBI gene;Acc:108415030]
gene9695	888.687	23.432	0.344342	1.3682	0.0109746	0.85722	875.596	835.878	883.731	1010.32	802.819	737.148	628.614	680.393	720.925	51.6683	20.3053	LOC108430938	putative fibroblast growth factor 1 [Source:NCBI gene;Acc:108430938]
gene4347	726.566	286.209	0.344285	0.443323	0.0109746	0.863025	737.031	723.93	710.489	780.186	572.474	512.898	609.092	688.407	534.618	504.526	376.43	LOC108425067	acylamino-acid-releasing enzyme-like [Source:NCBI gene;Acc:108425067]
gene14056	423.799	71.3547	0.344009	0.921052	0.0247398	0.85722	433.548	426.335	437.972	421.911	307.408	363.399	335.782	396.696	299.71	142.848	76.5355	LOC108435778	rab9 effector protein with kelch motifs-like [Source:NCBI gene;Acc:108435778]
gene2242	446.694	26.5365	0.343924	-0.626508	0.0181378	0.880663	431.848	469.249	424.347	488.161	386.166	347.299	345.152	397.497	317.711	31.9128	49.9824	LOC108412777	tectonin beta-propeller repeat-containing protein 1-like [Source:NCBI gene;Acc:108412777]
gene12121	1124.48	2460.27	0.343584	0.0321893	0.0120469	0.99689	1059.22	1193.18	1133.86	1176.82	924.766	974.047	875.375	1000.95	741.626	3805.22	3775.23	neil1	nei like DNA glycosylase 1 [Source:NCBI gene;Acc:108433654]
gene26933	704.238	46.2432	0.341201	3.60007	0.0263617	0.85722	617.168	754.716	676.424	807.21	605.501	557.748	485.712	585.827	597.621	130.69	10.9336	slc35f3	solute carrier family 35 member F3 [Source:NCBI gene;Acc:108415762]
gene7355	699.634	333.342	0.340641	0.891376	0.00770248	0.85722	755.733	631.573	726.061	720.91	489.482	601.448	574.733	552.97	597.621	662.57	362.372	prickle1	prickle planar cell polarity protein 1 [Source:NCBI gene;Acc:108428405]
gene22752	697.006	176.174	0.340308	0.830442	0.01143	0.85722	660.523	732.326	699.783	729.627	524.203	665.848	513.043	552.97	549.919	344.962	196.806	tti2	TELO2 interacting protein 2 [Source:NCBI gene;Acc:108411173]
gene7359	469.811	43.3606	0.340056	1.54411	0.0226066	0.85722	442.049	490.705	511.941	460.266	409.031	372.599	334.22	422.34	351.012	98.7776	34.3629	tmem117	transmembrane protein 117 [Source:NCBI gene;Acc:108428411]
gene19324	1115.16	237.783	0.339827	0.39621	0.0108084	0.863025	1133.17	1100.82	1129.97	1156.77	978.118	862.497	882.403	1016.18	745.226	413.346	318.637	rnpc3	RNA binding region (RNP1, RRM) containing 3 [Source:NCBI gene;Acc:108441598]
gene9743	784.043	306.706	0.339789	0.416791	0.00591695	0.863025	771.035	832.147	784.457	792.39	636.835	591.098	677.029	702.031	545.419	536.438	407.669	LOC108431005	uncharacterized LOC108431005 [Source:NCBI gene;Acc:108431005]
gene20924	694.033	542.064	0.339232	-0.0614196	0.00239121	0.99689	665.623	725.796	725.088	693.886	551.303	623.298	541.155	564.991	513.018	811.496	859.072	tubd1	tubulin delta 1 [Source:NCBI gene;Acc:108443351]
gene23218	648.764	21.0004	0.336779	-0.0188259	0.0171938	0.99689	580.614	706.205	647.226	694.758	541.987	477.248	506.015	599.451	486.917	31.9128	32.8009	LOC108411681	cAMP-dependent protein kinase catalytic subunit alpha-like [Source:NCBI gene;Acc:108411681]
gene22650	7066.35	5261.1	0.336572	0.234512	0.00903421	0.866006	6395.25	7237.44	7427.04	7547.32	5739.14	6231.83	4917.25	6328.7	5239.08	8700.03	7502.04	LOC108411053	serine/arginine-rich splicing factor 5-like [Source:NCBI gene;Acc:108411053]
gene13143	810.898	360.851	0.336566	0.173282	7.56e-05	0.935049	798.238	844.274	814.629	824.644	675.79	664.698	614.558	653.145	658.823	585.067	526.377	LOC108434776	zinc finger protein 500-like
gene3704	3926.53	230.418	0.334662	1.16805	0.00454256	0.85722	3617.15	3945.23	4063.41	4262.69	3323.91	2916.39	3186.8	3601.51	2795.5	487.809	220.235	LOC108424343	NADH-ubiquinone oxidoreductase 75 kDa subunit, mitochondrial-like [Source:NCBI gene;Acc:108424343]
gene11147	28189.5	20194.9	0.334037	0.603989	0.00748424	0.85722	27065.3	27677.3	27927.1	31354.8	24187.9	20358.4	23644.5	25174.5	20280.4	37263.5	24872.5	sf3b1	splicing factor 3b subunit 1 [Source:NCBI gene;Acc:108432584]
gene10207	472.535	256.339	0.333978	0.268975	0.00899379	0.889225	459.051	452.456	522.647	476.829	353.139	394.449	363.113	415.929	378.913	428.543	360.81	tsen2	tRNA splicing endonuclease subunit 2 [Source:NCBI gene;Acc:108431546]
gene11246	643.933	4798.25	0.333911	-0.310461	0.016815	0.863025	669.874	636.238	630.68	665.12	475.086	606.048	531.784	527.325	457.216	6552.75	8243.96	LOC108432691	patatin-like phospholipase domain-containing protein 2 [Source:NCBI gene;Acc:108432691]
gene6069	601.117	1033.86	0.333355	-0.378206	0.0269515	0.85722	571.263	652.097	626.787	581.435	536.906	482.998	432.612	540.948	429.315	1375.29	1813.42	nek3	NIMA related kinase 3 [Source:NCBI gene;Acc:108426905]
gene21323	625.771	633.705	0.332952	-0.506599	0.0127159	0.85722	622.269	636.238	574.231	696.502	548.762	511.748	450.572	529.729	483.317	800.858	1154.28	LOC108443782	dehydrogenase/reductase SDR family member 12-like [Source:NCBI gene;Acc:108443782]
gene6416	3787.41	736.697	0.332743	0.477001	0.0247445	0.85722	3513.44	4051.58	3760.72	3987.23	2607.47	3372.94	2662.83	3611.13	3026.8	1311.46	955.912	fus	FUS RNA binding protein [Source:NCBI gene;Acc:108427351]
gene2660	2261.88	1546.11	0.332446	0.391317	0.0220666	0.85722	2133.73	2238.96	2344.61	2430.35	1940.99	1474.3	1994.39	2058.01	1655.16	2683.71	2075.83	LOC108418277	pre-mRNA-processing factor 39-like [Source:NCBI gene;Acc:108418277]
gene6314	1613.17	1021.42	0.332248	0.685885	0.00572761	0.85722	1536.12	1581.27	1708.09	1698.98	1425.26	1104	1307.21	1432.91	1235.74	1926.92	1215.2	LOC108427215	transducin-like enhancer protein 4 [Source:NCBI gene;Acc:108427215]
gene12094	1776.4	6.9871	0.331963	0.82917	0.00108872	0.896521	1697.64	1835.95	1930.97	1716.41	1372.75	1454.75	1323.6	1622.04	1394.15	13.6769	7.80974	foxb1	forkhead box B1 [Source:NCBI gene;Acc:108433607]
gene18538	13519.7	9234.31	0.329007	0.287864	0.000751196	0.863025	13517.3	12319.9	14286.7	14460	10471.4	11326.3	10958.2	11749.4	10090.2	15529.4	12904.8	hnrnpdl	heterogeneous nuclear ribonucleoprotein D like [Source:NCBI gene;Acc:108440732]
gene11483	1751.14	105.604	0.327025	1.87302	0.0127859	0.85722	1754.59	1843.41	1730.48	1741.69	1404.93	1208.65	1645.33	1541.9	1274.44	253.782	70.2877	mcf2	MCF.2 cell line derived transforming sequence [Source:NCBI gene;Acc:108432949]
gene14656	851.05	375.289	0.325658	-0.351147	0.000591851	0.863025	788.887	874.127	915.849	855.154	683.412	660.098	662.193	710.045	724.525	504.526	652.894	nufip1	nuclear FMR1 interacting protein 1 [Source:NCBI gene;Acc:108436438]
gene14655	779.954	758.82	0.323368	0.0952787	0.00209593	0.969514	779.536	786.435	780.564	799.364	619.898	576.148	648.137	711.648	598.521	1199.01	1138.66	tgds	TDP-glucose 4,6-dehydratase [Source:NCBI gene;Acc:108436437]
gene23522	664.024	128.846	0.322296	0.524315	0.00841077	0.863025	586.565	710.87	679.344	699.988	555.537	494.498	537.251	520.913	578.72	232.507	164.005	LOC108412000	zinc finger protein 260-like
gene2590	712.573	314.693	0.322022	-0.281021	0.0226066	0.869071	688.576	758.448	692.97	727.883	519.969	664.698	504.453	613.075	585.02	434.621	535.748	trmt112	tRNA methyltransferase subunit 11-2 [Source:NCBI gene;Acc:108416477]
gene25191	1198.67	683.08	0.321571	-0.0610766	0.0300506	0.99689	1072.82	1213.7	1263.31	1280.55	938.316	808.447	914.419	1115.56	1078.24	1022.73	1082.43	LOC108413848	calpastatin-like [Source:NCBI gene;Acc:108413848]
gene20236	904.76	306.052	0.320073	-0.0848447	0.0274116	0.99689	802.488	1010.33	868.159	963.247	735.07	689.998	744.967	841.475	652.523	454.377	488.89	trpt1	tRNA phosphotransferase 1 [Source:NCBI gene;Acc:108442599]
gene6108	696.039	510.73	0.320063	0.22455	0.00548212	0.880865	674.974	724.863	724.114	678.196	551.303	587.648	597.379	587.43	495.017	841.889	730.992	slc46a1	solute carrier family 46 member 1 [Source:NCBI gene;Acc:108426999]
gene12658	1141.02	655.972	0.319336	-1.04536	0.0183484	0.85722	1020.11	1215.57	1238.98	1116.67	785.882	1022.35	912.857	984.927	918.932	654.971	1371.39	LOC108434237	transcriptional regulator Myc-like [Source:NCBI gene;Acc:108434237]
gene8488	964.647	771.932	0.31902	0.316975	0.0257241	0.863025	884.097	1070.97	974.245	951.043	837.54	853.297	658.288	747.711	812.728	1309.94	1066.81	pet100	PET100 homolog [Source:NCBI gene;Acc:108429623]
gene24182	636.529	90.5117	0.317897	-0.0666554	0.0363055	0.99689	606.117	717.4	582.99	652.044	479.32	585.348	454.476	544.955	518.418	135.249	143.699	LOC108412735	growth arrest and DNA damage-inducible protein GADD45 gamma-like [Source:NCBI gene;Acc:108412735]
gene22664	393.652	164.513	0.317552	-0.0451386	0.0230435	0.99689	379.992	397.415	389.309	416.681	285.39	318.549	310.012	362.235	320.411	247.704	259.283	trmt10b	tRNA methyltransferase 10B [Source:NCBI gene;Acc:108411086]
gene9797	395.62	162.52	0.317089	-0.0632214	0.0192624	0.99689	415.696	393.684	425.32	356.532	308.255	319.699	313.136	345.406	317.711	243.145	257.722	ino80c	INO80 complex subunit C [Source:NCBI gene;Acc:108431017]
gene23856	2055.2	712.461	0.316969	0.326797	0.00400432	0.863025	1882.11	2122.35	2087.67	2170.57	1775.01	1788.24	1489.93	1719.01	1560.65	1212.68	980.904	pnkp	polynucleotide kinase 3'-phosphatase [Source:NCBI gene;Acc:108412375]
gene14136	1613.41	70.446	0.315972	0.330758	0.0178511	0.928066	1628.78	1628.84	1613.69	1614.42	1050.95	1306.4	1284.56	1513.05	1395.05	120.053	96.8408	LOC108435868	splicing factor U2AF 65 kDa subunit-like [Source:NCBI gene;Acc:108435868]
gene1958	753.962	9.48389	0.315542	0.758781	0.0247445	0.896521	828.841	738.857	755.259	707.834	713.052	561.198	607.53	560.182	615.621	18.2359	10.9336	pax2	paired box 2 [Source:NCBI gene;Acc:108442965]
gene4442	935.01	551.189	0.314064	0.24085	0.0244092	0.866443	882.397	999.136	1003.44	871.717	807.9	771.647	681.715	852.695	680.424	913.313	784.098	dusp11	dual specificity phosphatase 11 [Source:NCBI gene;Acc:108425177]
gene14166	1935.15	659.85	0.313927	-0.244606	0.0302031	0.863025	1611.78	2082.23	1984.5	2093.86	1587.01	1750.29	1386.86	1636.47	1494.05	923.95	1110.55	srsf7	serine and arginine rich splicing factor 7 [Source:NCBI gene;Acc:108435903]
gene8927	1059.62	945.581	0.313144	-0.282142	0.0128319	0.863025	947.854	1169.86	1090.06	1047.8	897.667	893.547	785.573	930.431	794.727	1305.38	1610.37	clcc1	chloride channel CLIC like 1 [Source:NCBI gene;Acc:108430127]
gene21040	755.759	841.373	0.312872	0.591152	0.0301803	0.85722	703.027	830.281	738.713	761.88	516.582	683.098	647.356	641.925	581.42	1547.01	1041.82	ccdc130	coiled-coil domain containing 130 [Source:NCBI gene;Acc:108443486]
gene7210	617.321	1.99352	0.311845	1.56613	0.0178511	0.863025	617.168	578.398	712.435	570.974	480.167	485.298	499.768	543.353	498.617	4.55897	1.56195	sox1	SRY-box 1 [Source:NCBI gene;Acc:108428184]
gene19584	492.517	336.576	0.311309	-0.108891	0.0169446	0.979421	462.451	523.357	466.197	523.03	398.869	434.699	376.388	413.525	378.913	495.408	541.996	LOC108441885	MIF4G domain-containing protein A-like [Source:NCBI gene;Acc:108441885]
gene6097	2442.09	3251.92	0.311	-1.22231	0.00160319	0.85722	2576.63	2167.13	2402.04	2650.89	2049.39	2007.89	1897.56	2054.8	1914.37	2984.6	7064.69	LOC108426987	egl nine homolog 2-like [Source:NCBI gene;Acc:108426987]
gene19561	576.152	3.99356	0.309719	0.718138	0.0391786	0.936441	536.409	575.599	643.333	558.77	469.158	385.249	475.56	519.31	491.417	7.59828	4.68585	LOC108441847	FERM domain-containing protein 5-like [Source:NCBI gene;Acc:108441847]
gene13678	1287.04	871.072	0.309532	0.465465	0.0362526	0.85722	1162.08	1384.42	1321.7	1294.5	1205.92	1041.9	903.487	1125.17	954.033	1545.49	1135.54	ccdc117	coiled-coil domain containing 117 [Source:NCBI gene;Acc:108435367]
gene17234	461.545	104.107	0.308947	1.88806	0.00745667	0.85722	438.648	475.779	474.957	460.266	369.229	401.349	366.236	379.065	361.813	250.743	68.7257	znf385d	zinc finger protein 385D [Source:NCBI gene;Acc:108439301]
gene10052	798.515	630.398	0.30893	-0.649776	0.038357	0.85722	719.179	773.374	831.174	876.075	680.025	729.098	563.801	663.563	611.121	750.71	1194.89	LOC108431384	protein FRA10AC1 [Source:NCBI gene;Acc:108431384]
gene22962	1872.28	113.702	0.308582	1.21564	0.000212104	0.85722	1843.85	1793.03	2010.78	1856.76	1426.95	1626.09	1519.61	1561.94	1481.45	243.145	106.212	LOC108411390	ATP-binding cassette sub-family C member 8-like
gene22276	4796.4	2544.08	0.307604	0.326198	0.0206312	0.863025	4428.99	4772.72	5191.43	4828.44	4123.34	4425.19	3333.61	4003.82	3619.03	4329.5	3503.45	pnn	pinin, desmosome associated protein [Source:NCBI gene;Acc:108410656]
gene25603	590.759	123.46	0.307424	0.133176	0.035179	0.991576	656.272	542.015	636.52	532.619	432.743	471.498	474.78	500.077	525.618	197.555	182.748	LOC108414303	gastrula zinc finger protein XlCGF57.1-like
gene1354	880.714	295.635	0.307411	1.38064	0.0413404	0.85722	930.002	879.725	948.94	772.341	619.051	654.348	727.006	754.924	829.829	653.452	254.598	gata2	GATA binding protein 2 [Source:NCBI gene;Acc:108435890]
gene3151	864.187	3.01311	0.306609	-2.34074	0.0116029	0.85722	774.435	916.108	898.33	876.947	690.187	612.948	697.332	767.746	747.926	1.51966	7.80974	barhl1	BarH like homeobox 1 [Source:NCBI gene;Acc:108423600]
gene5720	2235.54	19.5167	0.306339	-0.390794	0.00207838	0.951562	2332.66	2109.29	2352.4	2161.86	1802.95	1711.19	1657.82	1893.72	2036.77	25.8341	34.3629	tfap2a	transcription factor AP-2 alpha [Source:NCBI gene;Acc:108426567]
gene5544	2477.65	1946.08	0.30452	-0.370003	0.00334153	0.85722	2231.5	2642.91	2516.88	2530.59	2101.89	1971.09	1856.95	2229.51	1930.57	2597.09	3405.05	LOC108426370	serine/arginine-rich splicing factor 10-like [Source:NCBI gene;Acc:108426370]
gene10096	777.436	391.983	0.303887	0.581467	0.0165093	0.85722	713.229	906.779	746.5	745.318	604.655	664.698	616.901	629.103	652.523	718.797	487.328	fkbp10	FKBP prolyl isomerase 10 [Source:NCBI gene;Acc:108431417]
gene20767	4132.38	3026.59	0.303855	0.0507706	0.00690231	0.99689	4230.07	3851.94	4382.64	4075.28	3743.1	3340.74	3129.02	3597.51	3017.8	4710.93	4614	rsrc2	arginine and serine rich coiled-coil 2 [Source:NCBI gene;Acc:108443182]
gene13525	3518.71	42.8443	0.302589	1.79933	0.00112877	0.85722	3323.02	3316.46	3714.98	3723.97	2684.53	2807.14	2747.94	3194.4	2910.7	101.817	29.677	enox1	ecto-NOX disulfide-thiol exchanger 1 [Source:NCBI gene;Acc:108435204]
gene13555	366.237	499.329	0.30247	-1.26058	0.0319358	0.85722	362.99	373.16	365.95	361.762	276.075	330.049	289.709	318.158	279.91	449.818	1093.36	LOC108435233	tyrosine-protein kinase Srms-like [Source:NCBI gene;Acc:108435233]
gene21424	2948.67	1116.72	0.301683	-0.0976691	0.00250115	0.960881	3037.38	2603.72	3138.8	3013.52	2322.92	2340.24	2494.15	2602.16	2261.78	1650.35	1791.55	LOC108443893	mitofusin-1-like [Source:NCBI gene;Acc:108443893]
gene16213	1300.27	553.327	0.301351	0.534736	0.0300506	0.85722	1119.57	1263.15	1463.8	1353.78	1126.32	1063.75	937.846	1133.19	1039.54	1001.45	701.315	LOC108438146	protein Wiz-like [Source:NCBI gene;Acc:108438146]
gene2826	799.918	11127.6	0.301266	-1.07514	0.0329121	0.85722	673.274	890.919	834.094	800.236	630.06	703.798	603.626	651.542	673.223	10956.7	23419.9	slc3a1	solute carrier family 3 member 1 [Source:NCBI gene;Acc:108422322]
gene7606	2547.63	1371.84	0.301076	0.0421698	0.0183484	0.99689	2282.5	2532.82	2632.7	2740.68	2176.42	2046.99	1976.43	2368.15	1818.06	2129.04	2097.7	atg14	autophagy related 14 [Source:NCBI gene;Acc:108428670]
gene18120	906.279	992.44	0.300543	0.017514	0.0108084	0.99689	901.949	858.268	987.871	874.332	671.556	781.997	698.113	815.029	730.825	1527.25	1530.71	LOC108440274	gastrula zinc finger protein XlCGF57.1-like [Source:NCBI gene;Acc:108440274]
gene20042	537.19	26.857	0.300323	3.27395	0.0287984	0.85722	521.957	533.619	527.513	565.744	416.653	409.399	416.994	518.509	429.315	74.4631	7.80974	LOC108442388	uncharacterized protein C1orf106 homolog [Source:NCBI gene;Acc:108442388]
gene15307	3707.36	2125.11	0.298819	0.385335	0.0220619	0.85722	3878.98	3391.09	3756.83	3786.74	3323.91	2842.79	3012.66	3374.72	2570.49	3682.12	2859.93	srek1	splicing regulatory glutamic acid and lysine rich protein 1 [Source:NCBI gene;Acc:108437185]
gene1686	1103.81	301.457	0.297469	0.0529631	0.0059991	0.99689	986.109	1152.13	1070.6	1202.1	903.594	832.597	919.104	960.885	889.231	469.573	459.213	cspp1	centrosome and spindle pole associated protein 1 [Source:NCBI gene;Acc:108439449]
gene21513	704.738	1148.57	0.296557	-0.230332	0.0329646	0.863025	708.978	667.956	667.665	767.982	649.538	583.048	520.071	590.636	534.618	1616.91	1924.32	LOC108443989	transmembrane protein 144-like [Source:NCBI gene;Acc:108443989]
gene8269	929.608	737.871	0.29651	-0.232443	0.0104151	0.863025	889.198	926.37	1003.44	891.766	717.286	821.097	764.489	807.816	685.824	1037.92	1237.06	atg4a	autophagy related 4A cysteine peptidase [Source:NCBI gene;Acc:108429426]
gene18027	370.733	225.515	0.295654	-0.038021	0.0353323	0.99689	368.091	401.147	357.191	353.045	306.562	300.149	298.299	279.69	330.311	340.403	354.562	LOC108440166	sialidase-3-like [Source:NCBI gene;Acc:108440166]
gene357	877.971	474.951	0.294882	-0.432091	0.0255991	0.858362	841.593	848.939	924.608	886.536	808.747	769.347	651.26	693.215	664.223	618.5	846.576	ddb2	damage specific DNA binding protein 2 [Source:NCBI gene;Acc:108424144]
gene18708	922.552	596.733	0.293027	0.566135	0.0228994	0.85722	803.338	1013.13	938.234	924.891	804.512	764.747	702.799	793.391	705.624	1089.59	746.611	med6	mediator complex subunit 6 [Source:NCBI gene;Acc:108440918]
gene8008	2369.48	25.0136	0.292186	-0.250151	0.0327926	0.985946	2068.28	2518.83	2592.8	2267.33	1816.5	1943.49	1692.18	2171.81	2070.97	34.9521	42.1726	lmo1	LIM domain only 1 [Source:NCBI gene;Acc:108429122]
gene5243	3359.68	248.541	0.291871	-0.0826997	0.0083324	0.99689	2886.92	3432.14	3345.14	3729.2	2637.11	2670.29	2645.65	2994.85	2798.2	369.276	396.735	fundc1	FUN14 domain containing 1 [Source:NCBI gene;Acc:108426014]
gene25768	1798.6	1763.38	0.291757	0.660041	0.00490158	0.85722	1705.29	1726.8	1931.95	1803.58	1422.72	1511.09	1299.4	1541.9	1584.95	3303.73	2121.13	utp18	UTP18, small subunit processome component [Source:NCBI gene;Acc:108414484]
gene7885	525.255	2790.92	0.291463	-1.25866	0.0327202	0.85722	521.107	496.303	536.273	541.336	469.158	381.799	406.842	472.028	417.614	2516.55	6108.78	abhd5	abhydrolase domain containing 5 [Source:NCBI gene;Acc:108428987]
gene839	2549.73	32.517	0.289987	-0.241218	0.00160319	0.982144	2291	2583.2	2705.7	2577.67	1970.63	2113.69	2010.79	2274.39	2068.27	45.5897	54.6682	jakmip3	Janus kinase and microtubule interacting protein 3 [Source:NCBI gene;Acc:108429653]
gene10816	1044.23	900.186	0.289783	0.910958	0.0293911	0.85722	1027.76	977.679	1153.33	1000.73	713.899	865.947	901.144	919.212	875.73	1797.75	969.97	gaa
gene3900	1379.29	402.911	0.289094	0.0886186	0.0174765	0.989026	1193.53	1466.52	1397.62	1434.85	1151.72	1184.5	1032.33	1210.12	1068.34	635.216	606.036	LOC108424543	chromatin complexes subunit BAP18-like [Source:NCBI gene;Acc:108424543]
gene16110	1132.05	557.372	0.289076	0.0925026	0.0035277	0.979421	1058.37	1125.08	1173.77	1154.15	947.631	841.797	930.037	1016.98	896.431	879.88	837.204	lrrc41	leucine rich repeat containing 41 [Source:NCBI gene;Acc:108438032]
gene18399	1591.1	1102.32	0.288592	0.264603	0.0168601	0.863025	1628.78	1637.24	1494.95	1574.32	1312.63	1209.8	1163.52	1297.47	1535.45	1840.3	1554.14	LOC108440584	long-chain specific acyl-CoA dehydrogenase, mitochondrial-like [Source:NCBI gene;Acc:108440584]
gene2143	1010.99	313.588	0.288427	-0.133936	0.00129425	0.961538	1007.36	1021.53	939.208	1054.78	827.378	862.497	791.039	857.503	803.728	457.416	509.195	rnaseh1	ribonuclease H1 [Source:NCBI gene;Acc:108411045]
gene14360	600.025	405.865	0.287094	0.137677	0.0309685	0.950045	564.462	596.123	582.017	644.199	492.87	508.298	433.393	543.353	481.517	650.412	599.788	mettl4	methyltransferase like 4 [Source:NCBI gene;Acc:108436125]
gene20246	2539.74	131.585	0.286924	1.50842	0.0344692	0.85722	2411.72	2376.1	2746.57	2574.18	2085.8	1833.09	2223.19	2407.42	1856.76	297.852	106.212	LOC108442608	inactive ubiquitin carboxyl-terminal hydrolase 53-like [Source:NCBI gene;Acc:108442608]
gene23076	5382.26	28.9223	0.286276	1.25126	0.0117516	0.85722	4637.26	5666.43	5468.82	5640.01	4230.89	4644.83	3949.73	4582.43	4654.06	62.3059	26.5531	LOC108411515	calcium/calmodulin-dependent protein kinase II inhibitor 2-like [Source:NCBI gene;Acc:108411515]
gene6070	2461.04	259.117	0.284871	0.654729	0.00554884	0.85722	2214.49	2481.51	2541.21	2546.28	1972.33	2193.04	1809.32	2069.23	2048.47	484.77	312.39	LOC108426961	lipoma HMGIC fusion partner homolog [Source:NCBI gene;Acc:108426961]
gene1773	2531.33	2280.27	0.284053	-0.454019	0.0228558	0.85722	2640.39	2345.31	2746.57	2326.61	1917.28	2373.59	2113.08	2012.33	1964.77	2943.57	4090.74	LOC108440764	6-phosphofructo-2-kinase/fructose-2,6-bisphosphatase 4-like [Source:NCBI gene;Acc:108440764]
gene14224	932.91	2.98701	0.283903	2.30309	0.0389617	0.85722	1026.06	874.127	923.635	883.049	774.026	760.147	759.023	665.166	869.43	7.59828	1.56195	LOC108435944	zinc finger protein ZIC 2-B-like [Source:NCBI gene;Acc:108435944]
gene1360	635.012	128.46	0.280501	0.127251	0.0382673	0.994097	561.912	676.352	655.012	629.379	580.943	495.648	529.442	500.077	499.517	205.153	190.558	nek4	NIMA related kinase 4 [Source:NCBI gene;Acc:108435935]
gene162	1254.13	577.057	0.280439	-0.439706	0.0257087	0.85722	1222.43	1274.34	1216.59	1262.25	1023.85	1199.45	928.475	1050.64	948.633	749.19	1030.89	prpf18	pre-mRNA processing factor 18 [Source:NCBI gene;Acc:108441743]
gene11096	759.233	301.817	0.279309	0.259103	0.015277	0.884906	765.084	780.837	766.938	702.604	617.357	557.748	595.036	679.592	668.723	503.006	426.412	znf414	zinc finger protein 414 [Source:NCBI gene;Acc:108432508]
gene22315	1731.79	1744.37	0.277979	0.405613	0.0258072	0.85722	1701.89	1820.09	1610.77	1740.82	1321.94	1206.35	1595.35	1527.48	1467.95	3040.83	2328.87	rubcn
gene406	2092.72	42.8443	0.276497	1.79933	0.0324262	0.85722	1804.75	2106.49	2164.56	2218.52	1711.49	1930.84	1582.08	1600.41	1780.26	101.817	29.677	LOC108424519	brain and acute leukemia cytoplasmic protein-like [Source:NCBI gene;Acc:108424519]
gene8450	679.567	2021.85	0.276259	1.17857	0.0220666	0.85722	705.578	660.493	693.943	634.61	559.771	557.748	598.941	580.217	496.817	4289.99	1922.76	hpgd	15-hydroxyprostaglandin dehydrogenase [Source:NCBI gene;Acc:108429605]
gene5510	753.853	1407.69	0.275925	-0.387	0.0223099	0.85722	691.976	789.233	733.847	773.213	646.997	632.498	590.351	667.57	562.519	1866.14	2475.69	LOC108426258	galactocerebrosidase-like [Source:NCBI gene;Acc:108426258]
gene25015	5218.2	2416.4	0.275841	0.192208	0.00463061	0.875409	5255.28	4703.68	5525.27	5196.3	4371.47	4387.24	4102.78	4626.51	3971.84	3941.99	3500.33	LOC108413661	RNA-binding protein 5-like [Source:NCBI gene;Acc:108413661]
gene7308	645.874	119.663	0.275116	1.31998	0.0293779	0.85722	625.669	671.688	605.375	655.531	535.212	556.598	472.437	581.019	513.018	261.381	106.212	ift57	intraflagellar transport 57 [Source:NCBI gene;Acc:108428326]
gene12547	2582.2	872.305	0.274739	-0.420355	0.0190687	0.85722	2649.74	2339.71	2663.85	2580.28	2215.37	1826.19	2259.11	2308.85	2014.27	1141.26	1549.45	LOC108434121	coiled-coil domain-containing protein 149-like [Source:NCBI gene;Acc:108434121]
gene9988	6228.05	757.499	0.274118	-0.30179	0.00994683	0.863025	5677.78	6207.52	6177.36	6605	5065.04	5783.33	4750.14	4964.7	5061.78	1037.92	1297.98	LOC108431322	dynein light chain 2, cytoplasmic [Source:NCBI gene;Acc:108431322]
gene3578	1467.8	1653.25	0.273948	0.19088	0.0398553	0.873875	1387.35	1436.67	1538.74	1447.92	1216.08	1376.55	1103.39	1060.26	1285.24	2695.87	2396.03	etfdh	electron transfer flavoprotein dehydrogenase [Source:NCBI gene;Acc:108424194]
gene14788	1887.29	13.0133	0.273932	-0.466284	0.0174853	0.944937	1667.88	1815.42	2080.86	1911.67	1675.93	1550.19	1446.98	1589.99	1502.15	16.7162	23.4292	scrt1	scratch family transcriptional repressor 1 [Source:NCBI gene;Acc:108436545]
gene3130	1733.27	64.8187	0.272031	1.31088	0.00444105	0.85722	1671.28	1753.85	1708.09	1728.61	1529.42	1414.5	1390.76	1519.46	1281.64	141.328	57.7921	LOC108423593	nucleus accumbens-associated protein 2-like [Source:NCBI gene;Acc:108423593]
gene8303	1487.55	617.63	0.271441	1.01099	0.0194211	0.85722	1482.56	1447.86	1469.64	1488.89	1399	1121.25	1247.08	1248.59	1107.94	1262.83	635.713	cdkn1b	cyclin dependent kinase inhibitor 1B [Source:NCBI gene;Acc:108429455]
gene15374	1241.95	2262.79	0.271142	1.52909	0.0174664	0.85722	1050.72	1306.06	1320.73	1237.84	978.118	1045.35	1015.93	1033.81	1043.14	5140.99	1807.17	LOC108437250	transcriptional regulator Myc-B-like [Source:NCBI gene;Acc:108437250]
gene7906	8486.79	144.063	0.270097	1.44231	0.0401049	0.85722	7891.42	8056.52	8742.9	8874.95	6867.15	8091.37	6031.57	6872.05	7103.05	322.167	120.27	id4	inhibitor of DNA binding 4, HLH protein [Source:NCBI gene;Acc:108428933]
gene23294	2077.89	1268.12	0.269173	0.298497	0.00209417	0.863025	2003.67	1960.96	2160.66	2093.86	1595.48	1624.94	1845.24	1808.77	1691.16	2139.67	1765	LOC108411754
gene10116	6984.13	454.081	0.268962	-0.0887517	0.039142	0.987305	6820.3	7411.89	6445.01	6944.97	5539.28	4832.28	6406.4	5603.42	6427.12	673.207	726.306	pla1a	phospholipase A1 member A [Source:NCBI gene;Acc:108431449]
gene6104	650.712	1933.68	0.268595	-1.00427	0.0295099	0.85722	594.215	704.339	628.734	646.814	573.321	516.348	527.88	561.785	502.217	1967.95	4004.84	rilp	Rab interacting lysosomal protein [Source:NCBI gene;Acc:108426994]
gene12272	653.171	589.424	0.26754	0.0472614	0.028893	0.99689	673.274	585.861	702.702	619.791	514.041	533.598	541.936	577.012	527.418	916.352	899.682	LOC108433826	tyrosyl-DNA phosphodiesterase 2-like [Source:NCBI gene;Acc:108433826]
gene6718	738.953	415.59	0.267313	-0.105659	0.0207277	0.975722	752.333	749.119	715.355	700.86	573.321	664.698	553.649	636.316	622.822	612.421	668.514	cep63	centrosomal protein 63 [Source:NCBI gene;Acc:108427677]
gene14044	1258.57	11.9546	0.267147	1.90717	0.00887003	0.85722	1212.23	1348.04	1232.16	1180.3	971.343	1093.65	983.137	1121.97	1023.34	28.8734	7.80974	slc35f4	solute carrier family 35 member F4 [Source:NCBI gene;Acc:108435769]
gene14031	1628.34	551.967	0.266919	0.420611	0.00386302	0.857696	1539.52	1683.88	1570.86	1643.19	1375.29	1228.2	1313.45	1481	1318.55	966.501	732.554	isca2	iron-sulfur cluster assembly 2 [Source:NCBI gene;Acc:108435741]
gene7091	1194.25	375.257	0.266432	0.278055	0.0265463	0.863025	1173.98	1129.74	1221.46	1191.64	949.325	1024.65	871.47	1124.37	959.433	629.137	526.377	csnk2a2	casein kinase 2 alpha 2 [Source:NCBI gene;Acc:108428122]
gene16941	1353.99	976.631	0.263456	0.619814	0.0217211	0.85722	1317.65	1238.89	1316.84	1471.46	1095.83	1022.35	1116.67	1259.01	1098.94	1809.91	1194.89	supt20h	SPT20 homolog, SAGA complex component [Source:NCBI gene;Acc:108438963]
gene25864	1807.84	26.0071	0.261625	-0.129857	0.0233649	0.99689	1610.08	1899.38	1909.56	1711.18	1382.91	1538.69	1370.46	1575.56	1606.56	37.9914	42.1726	LOC108414595	BTB/POZ domain-containing protein 6-B-like [Source:NCBI gene;Acc:108414595]
gene14469	1231.97	1129.47	0.260673	0.198626	0.00112877	0.872372	1198.63	1202.51	1225.35	1231.74	988.28	983.247	979.233	1105.14	1037.74	1846.38	1632.24	gps2	G protein pathway suppressor 2 [Source:NCBI gene;Acc:108436229]
gene19496	1406.86	171.703	0.259459	0.772077	0.00435381	0.85722	1288.74	1427.34	1485.21	1345.93	1139.02	1116.65	1178.36	1245.38	1137.64	331.285	196.806	enox2	ecto-NOX disulfide-thiol exchanger 2 [Source:NCBI gene;Acc:108441782]
gene17506	1946.25	146.108	0.259407	-0.336309	0.00143604	0.886865	1974.77	1825.69	2022.46	1849.78	1625.12	1485.8	1672.66	1661.31	1602.96	197.555	253.036	LOC108439586	N-myc proto-oncogene protein-like [Source:NCBI gene;Acc:108439586]
gene22594	2292.31	1127.04	0.259318	0.172104	0.000904724	0.893936	2139.69	2265.08	2285.24	2345.79	1820.74	1820.44	1918.64	2069.23	1852.26	1826.63	1644.73	LOC108411000	WD repeat, SAM and U-box domain-containing protein 1-like [Source:NCBI gene;Acc:108411000]
gene488	1051.71	515.084	0.258455	0.349786	0.0178199	0.863025	992.909	1056.98	1101.74	989.398	857.864	952.197	794.162	887.957	860.43	882.92	702.877	elp2	elongator acetyltransferase complex subunit 2 [Source:NCBI gene;Acc:108425740]
gene16017	1103.41	910.471	0.258325	0.247981	0.0261405	0.863025	1105.97	1065.37	1082.28	1094.88	940.856	831.447	851.948	1051.44	889.231	1512.06	1291.73	prdm4	PR/SET domain 4 [Source:NCBI gene;Acc:108437937]
gene5829	2387.64	2857.93	0.257485	-0.627207	0.0257241	0.85722	2356.46	2154.07	2616.16	2274.31	2073.1	2055.04	1823.37	2079.65	1848.66	3435.94	5384.04	chmp7	charged multivesicular body protein 7 [Source:NCBI gene;Acc:108426694]
gene7190	691.099	135.081	0.257439	-0.275985	0.0328177	0.919298	650.322	693.145	730.927	647.685	520.816	581.898	559.115	629.103	569.72	186.918	229.606	cryzl1	crystallin zeta like 1 [Source:NCBI gene;Acc:108428203]
gene2580	1654.61	504.514	0.257017	-0.0216874	0.0369907	0.99689	1486.81	1569.14	1810.29	1647.54	1415.1	1462.8	1274.41	1436.12	1259.14	765.906	788.784	vipas39	VPS33B interacting protein, apical-basolateral polarity regulator, spe-39 homolog [Source:NCBI gene;Acc:108416338]
gene16405	2789.49	1832.22	0.25633	0.673442	0.0217246	0.85722	2493.32	2841.61	2896.46	2746.78	2205.21	2589.79	2173.21	2182.23	2399.48	3445.06	2191.41	LOC108438364	tight junction protein ZO-2-like [Source:NCBI gene;Acc:108438364]
gene10648	762.001	834.749	0.255955	-0.141648	0.0209514	0.929042	733.631	703.407	734.82	826.387	617.357	639.398	662.193	619.486	617.421	1214.2	1358.9	ccz1	CCZ1 homolog, vacuolar protein trafficking and biogenesis associated [Source:NCBI gene;Acc:108432017]
gene18624	956.692	441.323	0.255837	0.167691	0.0168416	0.929042	966.556	917.041	918.769	960.632	763.863	850.997	752.775	855.099	740.726	714.238	645.085	taf6l	TATA-box binding protein associated factor 6 like [Source:NCBI gene;Acc:108440830]
gene26171	833.778	742.827	0.255188	0.393381	0.0179556	0.857638	759.984	834.945	818.522	868.23	715.593	653.198	645.013	706.038	733.525	1290.19	996.523	sdr39u1	short chain dehydrogenase/reductase family 39U member 1 [Source:NCBI gene;Acc:108414933]
gene20417	664.813	699.61	0.254861	-0.0786479	0.0149654	0.987299	639.27	661.426	649.172	665.12	509.807	566.948	584.885	536.941	556.219	1040.96	1115.23	rad51ap1	RAD51 associated protein 1 [Source:NCBI gene;Acc:108442799]
gene6724	1350.38	525.227	0.254395	-0.200434	0.0287454	0.896376	1238.59	1324.72	1312.94	1433.1	999.289	1223.6	1094.8	1086.71	1193.44	747.67	871.567	lsm2	LSM2 homolog, U6 small nuclear RNA and mRNA degradation associated [Source:NCBI gene;Acc:108427683]
gene22244	2066.31	32.4126	0.254315	1.25681	0.00111695	0.85722	1856.6	2043.98	2082.8	2144.42	1670	1731.89	1686.72	1724.62	1748.76	69.9041	29.677	asphd1	aspartate beta-hydroxylase domain containing 1 [Source:NCBI gene;Acc:108410607]
gene5075	1425.46	564.398	0.254159	0.0706506	0.024921	0.99689	1294.69	1469.32	1420	1422.64	1310.08	1202.9	1069.82	1178.07	1143.94	884.439	854.386	exo5	exonuclease 5 [Source:NCBI gene;Acc:108425799]
gene14039	2433.63	6.961	0.253849	3.68159	0.037586	0.85722	2275.7	2502.04	2526.61	2269.08	1764.85	1969.94	1938.16	2333.69	2082.67	19.7555	1.56195	otx2	orthodenticle homeobox 2 [Source:NCBI gene;Acc:108435744]
gene9072	4147.56	197.567	0.253449	0.997599	0.0111449	0.85722	3680.91	4104.76	4213.29	4308.9	3174.01	3705.29	3263.33	3461.27	3588.42	402.709	204.615	LOC108430288	myosin regulatory light chain 2, smooth muscle minor isoform [Source:NCBI gene;Acc:108430288]
gene14648	862.532	146.258	0.25306	0.736551	0.0233503	0.85722	828.841	835.878	864.266	860.384	641.069	775.097	684.838	764.54	711.925	279.617	170.252	dzip1	DAZ interacting zinc finger protein 1 [Source:NCBI gene;Acc:108436430]
gene17867	5046	2236.67	0.252906	-1.98704	0.0178511	0.85722	4693.37	5071.24	4774.87	5297.42	4172.46	4575.83	3710	4365.25	4091.54	1378.33	5543.36	LOC108439989	aquaporin FA-CHIP-like [Source:NCBI gene;Acc:108439989]
gene5923	3235.51	4.98706	0.252237	1.20356	0.00472231	0.863025	2954.08	3281.01	3259.49	3221.86	2715.86	2789.89	2565.22	2481.15	2863	10.6376	4.68585	LOC108426798	up-regulated during skeletal muscle growth protein 5-like [Source:NCBI gene;Acc:108426798]
gene20114	1432.78	456.272	0.251988	0.212371	0.00498741	0.893764	1354.2	1437.6	1441.42	1396.49	1091.6	1256.95	1228.34	1134.79	1231.24	749.19	656.018	LOC108442468	GTPase HRas [Source:NCBI gene;Acc:108442468]
gene4584	2694.19	2767.74	0.251353	0.354065	0.0374053	0.859824	2559.63	2697.01	2643.41	2684.02	2194.2	2524.24	1940.51	2389.79	2124.97	4750.44	3770.54	tra2a	transformer 2 alpha homolog [Source:NCBI gene;Acc:108425293]
gene7627	1243.04	677.296	0.249688	0.123961	0.00198823	0.944533	1251.34	1181.05	1220.48	1226.51	1021.31	1071.8	995.631	1073.88	997.235	1080.47	1005.89	rmnd1	required for meiotic nuclear division 1 homolog [Source:NCBI gene;Acc:108428689]
gene22047	577.467	4.974	0.249684	3.15108	0.0243752	0.85722	575.513	605.452	539.193	548.31	492.87	466.898	478.684	492.063	465.316	13.6769	1.56195	LOC108444567	mucin-12-like [Source:NCBI gene;Acc:108444567]
gene9808	1986.64	1166.81	0.249382	0.444605	0.00711509	0.85722	1967.97	1856.47	1985.47	1990.13	1539.58	1688.19	1597.7	1833.61	1587.65	2057.61	1533.83	LOC108431090	uncharacterized LOC108431090 [Source:NCBI gene;Acc:108431090]
gene18680	804.726	4172.83	0.248969	-0.150687	0.0362526	0.923258	843.293	742.588	809.762	765.367	724.908	610.648	686.4	676.386	639.922	6049.75	6813.22	LOC108440880	growth factor receptor-bound protein 10-like [Source:NCBI gene;Acc:108440880]
gene3524	1183.6	992.081	0.247668	0.402568	0.0023211	0.85722	1178.23	1173.59	1151.38	1142.82	913.757	959.097	1040.92	996.948	1004.43	1727.85	1326.09	LOC108424107	FERM domain-containing protein 4B-like [Source:NCBI gene;Acc:108424107]
gene21922	1636.67	823.092	0.246454	0.764522	0.00743848	0.85722	1630.48	1641.9	1565.02	1578.68	1270.28	1507.65	1304.08	1363.19	1357.25	1585	946.541	LOC108444442	uncharacterized LOC108444442 [Source:NCBI gene;Acc:108444442]
gene13667	1350.64	649.334	0.245991	0.103413	0.0354564	0.965295	1159.53	1448.79	1325.6	1363.36	1110.23	1154.6	1030.77	1152.42	1164.64	1028.81	971.532	cunh11orf58	chromosome unknown C11orf58 homolog [Source:NCBI gene;Acc:108435317]
gene4862	5597.84	6108.07	0.245896	-0.0507182	0.0285621	0.99689	5562.16	5365.11	5546.68	5475.25	4749.16	5344.03	4372.97	4273.89	4509.16	9178.72	9645.03	id2	inhibitor of DNA binding 2 [Source:NCBI gene;Acc:108425632]
gene16117	1233.96	606.66	0.243934	-0.125919	0.0306553	0.945754	1126.37	1310.72	1238	1161.13	915.45	1081	1084.65	1024.2	1026.04	887.479	982.466	phospho2	phosphatase, orphan 2 [Source:NCBI gene;Acc:108438038]
gene24049	1251.79	1315.96	0.242116	-0.505195	0.00696413	0.85722	1187.58	1184.78	1307.1	1222.15	1000.98	1085.6	1005.78	1093.12	1023.34	1664.02	2396.03	LOC108412594	cytosolic 5'-nucleotidase 1A-like [Source:NCBI gene;Acc:108412594]
gene8346	2445.76	30.0202	0.240657	-0.308332	0.0390888	0.961661	2052.13	2482.45	2468.22	2573.31	2035.84	1996.39	2033.43	2199.86	1913.47	41.0307	51.5443	ankrd29	ankyrin repeat domain 29 [Source:NCBI gene;Acc:108429510]
gene9323	6831.22	285.255	0.240468	0.372655	0.0287665	0.863025	6215.03	6933.31	7116.57	6474.24	5279.3	6145.58	5128.09	5912.77	5974.41	492.368	385.801	cunh1orf216
gene3187	1156.28	447.968	0.237695	3.76467	0.00302596	0.85722	1137.43	1142.8	1094.93	1148.05	989.974	909.647	996.412	945.658	974.734	1276.51	95.2789	pnpla7	patatin like phospholipase domain containing 7 [Source:NCBI gene;Acc:108423731]
gene3039	1920.95	1867.88	0.236401	-0.0999646	0.00215705	0.954815	1928.86	2009.47	1782.06	1788.76	1627.66	1573.19	1586.76	1614.83	1604.76	2758.17	2998.94	sh2d3c	SH2 domain containing 3C [Source:NCBI gene;Acc:108423617]
gene7143	1010.56	295.621	0.23575	0.564105	0.0357437	0.85722	941.904	995.404	975.219	1036.47	785.882	857.897	816.808	948.062	805.528	539.478	370.182	hcfc2	host cell factor C2 [Source:NCBI gene;Acc:108428149]
gene5257	1083.82	15.4318	0.234916	2.35968	0.0304133	0.85722	1003.96	1040.18	1117.32	1070.47	924.766	955.647	811.342	894.368	935.132	39.511	7.80974	LOC108426017	uncharacterized LOC108426017 [Source:NCBI gene;Acc:108426017]
gene14758	11871	98.3487	0.233219	0.683092	0.00354166	0.863025	10838.7	11696.7	11624.8	12187.5	9301.86	9932.52	9519.8	10429.5	10364.8	185.398	117.146	LOC108436563	uncharacterized LOC108436563 [Source:NCBI gene;Acc:108436563]
gene26417	6633.69	4455.03	0.231636	0.0371969	0.0210814	0.99689	5941.3	6473.39	6818.74	6650.33	5591.78	5830.48	5098.41	5899.94	5271.48	6902.27	6824.15	LOC108415197	serine/arginine-rich splicing factor 1A [Source:NCBI gene;Acc:108415197]
gene19353	1872.41	824.299	0.230122	0.0984721	0.000824006	0.964682	1860.85	1761.32	1827.8	1850.65	1574.3	1586.99	1560.21	1598	1502.15	1303.86	1235.5	pcyox1l	prenylcysteine oxidase 1 like [Source:NCBI gene;Acc:108441623]
gene3904	1320.05	829.437	0.229983	0.291764	0.0120368	0.863025	1264.94	1334.05	1285.69	1267.48	1080.59	993.597	1147.12	1188.48	1102.54	1396.56	1157.4	arrb2	arrestin beta 2 [Source:NCBI gene;Acc:108424546]
gene8310	1045.32	168.311	0.229779	0.491588	0.0109746	0.863025	987.809	1048.58	1055.03	987.655	904.441	807.297	858.195	896.772	898.231	300.892	217.111	adck2	aarF domain containing kinase 2 [Source:NCBI gene;Acc:108429460]
gene3267	1008.94	2313.56	0.229542	-0.91095	0.0127859	0.85722	1009.06	917.974	1005.39	1002.47	870.567	792.347	842.578	850.291	858.63	2457.28	4687.41	tmem135	transmembrane protein 135 [Source:NCBI gene;Acc:108423823]
gene22961	5468.97	689.662	0.228874	0.207448	0.0170482	0.880725	5129.46	5269.02	5374.41	5542.37	4087.77	5001.33	4437	4591.25	4741.36	1130.62	993.399	btbd6	BTB domain containing 6 [Source:NCBI gene;Acc:108411392]
gene5614	863.746	111.735	0.228671	1.08881	0.0329646	0.85722	863.695	889.987	789.324	823.772	748.62	715.298	683.276	766.945	695.724	232.507	110.898	LOC108426417	uncharacterized LOC108426417 [Source:NCBI gene;Acc:108426417]
gene11660	3503.41	897.278	0.228317	-0.650234	0.0287665	0.85722	3380.82	3450.8	3411.32	3409.28	2549.03	3086.59	2794.02	2978.02	3242.81	1068.32	1700.96	snn
gene9629	942.652	135.376	0.227096	0.399316	0.0172067	0.864824	959.756	912.376	937.261	861.256	750.314	822.247	773.079	803.809	793.827	235.547	181.186	hdx	highly divergent homeobox [Source:NCBI gene;Acc:108430902]
gene4774	1493.77	1501.84	0.225443	0.636838	0.0226066	0.85722	1426.46	1464.65	1583.51	1342.44	1184.75	1219	1253.32	1242.98	1350.05	2796.17	1824.36	LOC108425525	rap guanine nucleotide exchange factor 3-like [Source:NCBI gene;Acc:108425525]
gene20923	1314.66	1391.81	0.224737	-0.429327	0.0121425	0.85722	1184.18	1319.12	1302.24	1311.06	1067.04	1132.75	1050.29	1151.62	1100.74	1814.47	2478.81	LOC108443350	ribosomal protein S6 kinase beta-1-like [Source:NCBI gene;Acc:108443350]
gene4848	2884.31	2000.12	0.220116	0.184828	0.0287665	0.880191	2559.63	2935.84	2847.79	2864.46	2518.55	2557.59	2320.02	2449.9	2239.28	3255.1	2905.22	LOC108425622	transcriptional repressor protein YY1-like [Source:NCBI gene;Acc:108425622]
gene22949	5838.48	5975.84	0.21992	0.262176	0.013741	0.863025	5531.56	5815.7	5644	5697.54	5067.58	4810.43	4789.18	5342.97	4457.85	9968.94	8432.96	rbm39	RNA binding motif protein 39 [Source:NCBI gene;Acc:108411376]
gene17086	2844.07	3018.65	0.215898	0.873367	0.0230435	0.85722	2999.98	2572.01	2764.09	2696.22	2406.76	2395.44	2266.92	2303.24	2566.89	5973.76	3308.21	pmm1	phosphomannomutase 1 [Source:NCBI gene;Acc:108439123]
gene691	1019.25	132.062	0.21534	-0.215864	0.0170131	0.945237	1015.01	971.149	952.833	1015.55	810.44	829.147	875.375	905.588	858.63	186.918	220.235	LOC108428193	adenosine receptor A2b-like [Source:NCBI gene;Acc:108428193]
gene5779	2355.14	1287.43	0.215157	0.187623	0.0116029	0.879649	2269.75	2157.8	2372.84	2333.59	1924.05	1977.99	1835.87	2036.37	2115.97	2097.12	1868.09	LOC108426652	STAM-binding protein-like A [Source:NCBI gene;Acc:108426652]
gene17854	1723.56	648.257	0.214929	0.502497	0.0375346	0.85722	1611.78	1712.8	1704.2	1656.26	1363.44	1476.6	1322.82	1614.83	1460.75	1162.54	832.519	usf1	upstream transcription factor 1 [Source:NCBI gene;Acc:108439981]
gene2204	14396.7	438.991	0.213334	0.50891	2.25e-05	0.85722	14054.6	13649.3	14309	13794	12125.3	12047.4	11895.3	12072.4	12336.7	788.701	562.301	LOC108411873	beta-soluble NSF attachment protein [Source:NCBI gene;Acc:108411873]
gene11260	1067.99	723.565	0.21252	0.256998	0.0400668	0.863025	986.959	1044.85	1032.64	1075.7	842.621	883.197	923.79	982.523	855.03	1205.09	1023.08	hdac10	histone deacetylase 10 [Source:NCBI gene;Acc:108432701]
gene22947	2420.15	604.418	0.211451	0.0503967	0.0193409	0.99689	2271.45	2418.08	2455.57	2235.08	2007.89	1836.54	2029.53	2186.23	2112.37	940.667	921.55	LOC108411373	segment polarity protein dishevelled homolog DVL-1-like [Source:NCBI gene;Acc:108411373]
gene25586	1800.55	2370.75	0.211392	-0.527262	0.0112321	0.85722	1776.7	1605.52	1754.81	1836.71	1491.31	1499.6	1558.65	1492.22	1527.35	2970.93	4343.78	LOC108414286	CASP8 and FADD-like apoptosis regulator [Source:NCBI gene;Acc:108414286]
gene20111	23133.1	14532.3	0.207495	1.68722	0.00887003	0.85722	23169.3	21645.1	22312.3	22355.2	20286.4	19865	19030.2	18318.5	19843.9	33923.3	10686.9	LOC108442466	L-lactate dehydrogenase A chain [Source:NCBI gene;Acc:108442466]
gene13515	1746.09	84.1519	0.206421	-0.829555	0.0404013	0.85722	1611.78	1733.33	1608.82	1795.74	1442.19	1557.09	1360.31	1545.91	1448.15	92.699	167.128	slain1	SLAIN motif family member 1 [Source:NCBI gene;Acc:108435190]
gene13712	7795.62	10892.5	0.206124	-0.193414	0.00467509	0.9123	7355.86	7700.16	7692.74	7395.64	6332.78	6299.68	6261.94	6936.16	7004.94	15546.1	18034.3	LOC108435406	S-adenosylmethionine synthase [Source:NCBI gene;Acc:108435406]
gene11324	2091.56	130.794	0.205956	0.700545	0.0375291	0.85722	1854.05	2089.7	2036.09	2108.68	1632.74	1681.29	1848.36	1748.67	1898.17	247.704	154.633	LOC108432772	retinol dehydrogenase 13-like [Source:NCBI gene;Acc:108432772]
gene619	2244.08	1068.02	0.202271	0.190822	0.0172067	0.880285	2045.33	2279.07	2186.94	2154.01	1961.32	1866.44	1753.87	1924.97	1954.87	1741.52	1547.89	ier5l
gene6753	2305.04	1745.9	0.201419	0.271179	0.0360427	0.863025	2198.34	2306.13	2166.5	2223.75	1802.11	2042.39	1834.3	1912.15	2134.87	2920.78	2455.38	LOC108427714	prohibitin-2-like [Source:NCBI gene;Acc:108427714]
gene5572	4880.5	26.4451	0.199679	0.940531	0.019703	0.863025	4779.23	4685.02	4739.83	4620.97	3991.23	4115.84	3741.23	4267.48	4485.76	53.1879	28.1151	lmo3	LIM domain only 3 [Source:NCBI gene;Acc:108426352]
gene2172	5480.02	6321.37	0.198802	0.422113	0.0289606	0.857696	5004.5	5511.57	5167.1	5452.59	4799.13	4459.69	4610.36	4969.51	4289.55	11073.7	8384.54	prpf39	pre-mRNA processing factor 39 [Source:NCBI gene;Acc:108411509]
gene12193	1063.29	925.581	0.19817	-0.287868	0.0382673	0.863025	998.86	1081.23	1048.21	971.092	842.621	916.547	884.745	927.226	918.932	1274.99	1579.13	daxx	death domain associated protein [Source:NCBI gene;Acc:108433734]
gene12073	2589.22	371.283	0.19743	0.249904	0.0376933	0.880191	2600.44	2383.56	2463.35	2534.08	2084.96	2052.74	2231	2433.07	2133.97	616.98	526.377	LOC108433599	CTP synthase 1-like [Source:NCBI gene;Acc:108433599]
gene3644	954.013	292.785	0.196441	1.12368	0.0391786	0.85722	921.501	930.101	917.796	907.457	765.557	771.647	783.23	854.298	855.93	613.941	285.837	LOC108424299	frizzled-7-A-like
gene3710	1965.67	959.733	0.193049	0.113512	0.03558	0.945754	1830.25	1994.54	1864.79	1874.19	1665.76	1711.19	1538.35	1777.52	1620.96	1525.73	1430.74	rbm45	RNA binding motif protein 45 [Source:NCBI gene;Acc:108424348]
gene7923	3346.14	1252.63	0.191337	0.298958	0.0341036	0.863025	3201.45	3309	3163.13	3198.33	2935.2	2662.24	2733.11	3123.08	2704.59	2113.84	1743.13	LOC108429018	coiled-coil domain-containing protein 106-like [Source:NCBI gene;Acc:108429018]
gene19938	3208.91	3930.54	0.191283	0.0428384	0.0449967	0.99689	3034.83	3072.04	3193.31	3041.42	2743.81	2700.19	2569.9	3019.69	2544.39	6101.42	6008.82	march7	membrane associated ring-CH-type finger 7 [Source:NCBI gene;Acc:108442267]
gene10529	1885.5	656.015	0.188956	0.318933	0.0220756	0.863025	1817.5	1821.95	1754.81	1851.53	1612.41	1563.99	1714.05	1540.3	1552.55	1113.91	905.93	LOC108431883	mitogen-activated protein kinase kinase kinase kinase 2-like [Source:NCBI gene;Acc:108431883]
gene5679	2389.05	414.527	0.187312	1.07598	0.0427708	0.85722	2224.69	2364.9	2212.25	2369.33	2029.07	2199.94	1961.59	2002.71	1929.67	860.125	413.916	LOC108426514	ADP-ribosylation factor-like protein 3 [Source:NCBI gene;Acc:108426514]
gene2152	2777.28	1324.01	0.185625	-0.181419	0.00351211	0.88407	2687.15	2679.29	2622.97	2670.07	2421.16	2286.19	2260.67	2418.64	2387.78	1898.05	2183.6	wtap	WT1 associated protein [Source:NCBI gene;Acc:108411280]
gene14160	2854.24	1149.33	0.182197	0.057749	0.00496334	0.99689	2681.2	2703.54	2860.45	2696.22	2395.75	2388.54	2348.13	2495.58	2486.79	1793.19	1747.82	srsf11	serine and arginine rich splicing factor 11 [Source:NCBI gene;Acc:108435895]
gene2011	3722.11	3153.83	0.179427	0.806138	0.0212713	0.85722	3556.79	3536.62	3571.91	3582.76	3133.36	3389.04	2959.56	3148.72	3183.41	6137.89	3561.24	slc25a28	solute carrier family 25 member 28 [Source:NCBI gene;Acc:108443552]
gene14644	1881.14	675.825	0.176488	0.10503	0.0217246	0.962015	1703.59	1810.76	1884.25	1797.48	1570.92	1616.89	1635.18	1585.98	1589.45	1071.36	1010.58	atg3	autophagy related 3 [Source:NCBI gene;Acc:108436427]
gene7055	2582.43	100.408	0.176328	0.400398	0.0410449	0.881576	2434.67	2491.78	2475.03	2480.03	2092.58	1998.69	2291.9	2238.32	2361.68	174.76	134.328	pacs1	phosphofurin acidic cluster sorting protein 1 [Source:NCBI gene;Acc:108428041]
gene19517	4997.4	1749.41	0.160917	-0.367153	0.0340155	0.85722	4545.45	4810.03	4766.11	4884.23	4163.14	4458.54	4153.54	4447	4137.44	2337.23	3058.3	chtop	chromatin target of PRMT1 [Source:NCBI gene;Acc:108441799]
gene2386	3976.83	1713.26	0.152037	-0.601682	0.044699	0.85722	3759.11	3681.22	3899.9	3737.05	3452.63	3375.24	3317.99	3620.75	3278.81	2081.93	3205.12	LOC108414029	glycogen [starch] synthase, muscle-like [Source:NCBI gene;Acc:108414029]
gene18379	5413.94	3193.22	-0.151211	-0.247587	0.0342677	0.863025	4745.22	4518.03	4582.16	4417.86	4766.1	5061.13	5207.74	5259.62	5190.48	4466.27	5379.35	tacc1
gene22974	3823.24	2116.09	-0.163344	-0.132775	0.0382439	0.928066	3204	3133.61	3415.21	3081.52	3689.75	3567.29	3438.25	3634.37	3727.03	3087.94	3434.72	pcm1	pericentriolar material 1 [Source:NCBI gene;Acc:108411395]
gene3345	2787.28	724.618	-0.172597	0.534717	0.0419584	0.85722	2393.86	2328.52	2395.22	2201.96	2649.81	2788.74	2630.81	2604.57	2523.69	1311.46	918.426	hdac4	histone deacetylase 4 [Source:NCBI gene;Acc:108423928]
gene15319	2590.78	4389.81	-0.179897	-1.59566	0.0273186	0.85722	2274	2040.25	2232.69	2089.5	2433.01	2500.09	2387.17	2430.66	2545.29	3338.68	10237	tprn	taperin [Source:NCBI gene;Acc:108437194]
gene14714	3858.46	999.443	-0.181479	0.931754	0.0234689	0.85722	3277.96	3197.05	3318.86	3065.83	3531.39	3574.19	3762.32	3937.3	3513.72	2005.94	1066.81	sorl1	sortilin related receptor 1 [Source:NCBI gene;Acc:108436515]
gene1547	2741.12	1225.04	-0.184491	-0.571434	0.013421	0.85722	2296.1	2198.85	2369.92	2261.23	2570.21	2427.64	2631.59	2741.61	2654.19	1507.5	2272.64	wdr5	WD repeat domain 5 [Source:NCBI gene;Acc:108438049]
gene11614	17102.6	1874.59	-0.186557	0.816519	0.024833	0.85722	14343.6	14547.6	14440.4	13546.5	15689.7	15450.2	17116.3	15722	17354.4	3657.81	2107.07	LOC108433094	myomegalin-like
gene4888	1964.15	2764.44	-0.189799	-0.734643	0.0324262	0.85722	1711.24	1601.79	1557.24	1654.52	1918.97	1698.54	1873.35	1928.18	1928.77	3174.56	5359.05	LOC108425651	ras-related protein Rab-10-like [Source:NCBI gene;Acc:108425651]
gene4834	18877.8	444.527	-0.191885	0.465488	0.0306553	0.85722	16064.2	16146.6	15699.9	14735.5	17175.1	16952.1	17519.2	18847.4	19435.3	788.701	579.483	LOC108425579	rab GDP dissociation inhibitor alpha-like [Source:NCBI gene;Acc:108425579]
gene11271	2948.24	187.952	-0.192526	0.104029	0.0213797	0.99689	2424.47	2383.56	2554.84	2419.89	2722.64	2605.89	2740.91	2953.98	3021.4	297.852	281.151	nuak1	NUAK family kinase 1 [Source:NCBI gene;Acc:108432712]
gene475	2879.39	1519.66	-0.194594	-0.802137	0.0236438	0.85722	2412.57	2475.92	2460.43	2196.73	2805.63	2700.19	2635.49	2905.09	2673.99	1694.42	2997.38	rnf19b	ring finger protein 19B [Source:NCBI gene;Acc:108425590]
gene17822	2666.39	3160.74	-0.194615	-0.466034	0.00543515	0.85722	2211.09	2212.84	2330.99	2083.4	2505.84	2554.14	2497.28	2594.95	2554.29	4060.52	5690.18	uso1	USO1 vesicle transport factor [Source:NCBI gene;Acc:108439957]
gene24787	2628.4	1346.99	-0.194748	0.490291	0.0268962	0.85722	2262.1	2176.46	2112	2162.73	2314.46	2337.94	2638.62	2589.34	2649.69	2407.13	1738.45	LOC108413408	phosphatidate phosphatase LPIN2-like [Source:NCBI gene;Acc:108413408]
gene7350	19730.5	322.015	-0.195251	1.4551	0.0115984	0.85722	16552.2	15530.9	16794.8	16500.7	17778	17916.9	19030.2	19524.6	19825	721.836	267.093	cntn1	contactin 1 [Source:NCBI gene;Acc:108428400]
gene7498	2206.02	20.0331	-0.195606	-0.75579	0.0396575	0.864097	2010.47	1775.31	1721.72	1800.09	1988.42	2075.74	2173.21	2082.85	2198.78	22.7948	39.0487	sall2	spalt like transcription factor 2 [Source:NCBI gene;Acc:108428544]
gene15802	1972.99	1992.13	-0.198129	-0.373577	0.0432542	0.85722	1615.18	1564.47	1729.5	1624.01	1784.32	1729.59	2021.72	1984.28	1891.87	2654.84	3489.39	LOC108437715	ligand-dependent nuclear receptor corepressor-like protein [Source:NCBI gene;Acc:108437715]
gene14914	6207.79	5375.02	-0.19856	-0.341964	0.0302476	0.863025	5385.34	4804.43	5468.82	4880.74	5850.08	6245.63	5822.3	5912.77	5781.8	7251.79	9324.83	csnk1a1	casein kinase 1 alpha 1 [Source:NCBI gene;Acc:108436731]
gene18688	2408.16	855.354	-0.199293	0.866494	0.026097	0.85722	2007.92	1926.44	2081.83	1948.29	2372.89	2364.39	2167.74	2173.41	2412.98	1689.86	940.293	arhgef2	Rho/Rac guanine nucleotide exchange factor 2 [Source:NCBI gene;Acc:108440885]
gene914	2868.57	33262.8	-0.201842	0.826707	0.0018362	0.85722	2359.86	2336.91	2403.01	2383.27	2698.93	2581.74	2876.01	2747.22	2793.7	65070.1	37219.7	LOC108430434	glutamate dehydrogenase, mitochondrial [Source:NCBI gene;Acc:108430434]
gene2569	9183.1	694.394	-0.202255	0.058051	0.0354564	0.99689	7828.51	7557.42	7744.33	7210.84	7894.38	9194.22	8463.26	8881.17	9435.93	1083.51	1055.88	LOC108416271	cadherin-2 [Source:NCBI gene;Acc:108416271]
gene8936	1294.81	1526.16	-0.203179	-0.347569	0.0296829	0.858362	1124.67	1069.1	1064.76	1018.17	1266.9	1202.9	1268.16	1161.24	1286.14	2054.57	2652.19	nek7	NIMA related kinase 7 [Source:NCBI gene;Acc:108430136]
gene9786	6594.57	1535.3	-0.204196	0.336948	0.0251696	0.860407	5242.53	5808.24	5278.05	5449.1	5998.28	5784.48	6817.93	6363.16	6556.73	2621.41	2105.51	megf8	multiple EGF like domains 8 [Source:NCBI gene;Acc:108431073]
gene8530	3253.73	418.172	-0.205498	-0.191605	0.00667272	0.912762	2667.59	2661.56	2725.16	2680.53	3046.14	3201.59	2867.42	3278.55	3162.71	597.225	691.943	gipc1	GIPC PDZ domain containing family member 1 [Source:NCBI gene;Acc:108429691]
gene26187	3511.89	2902.16	-0.205959	-0.574605	0.0194211	0.85722	2835.06	2919.04	3171.89	2663.09	3229.91	3272.89	3443.71	3466.88	3376.92	3566.63	5388.72	LOC108414948	msx2-interacting protein-like [Source:NCBI gene;Acc:108414948]
gene14768	15062	178.096	-0.206523	1.03608	0.0034408	0.85722	13003.9	12281.6	12561	11836.2	14355	13664.3	14182.5	14690.6	15143.9	366.237	181.186	LOC108436571	synaptotagmin-11-like [Source:NCBI gene;Acc:108436571]
gene26315	3223.75	3847.63	-0.207312	-0.668709	0.0174765	0.85722	2799.36	2618.65	2579.17	2635.2	2967.38	2787.59	3245.37	3170.36	3251.81	4545.29	7330.22	tnip1	TNFAIP3 interacting protein 1 [Source:NCBI gene;Acc:108415089]
gene5634	8433.1	1032.21	-0.208042	0.116808	0.0106974	0.940407	7111.03	6979.02	6941.38	6771.49	7804.62	7308.23	8593.67	8175.93	8471.09	1642.75	1536.96	atrnl1	attractin like 1 [Source:NCBI gene;Acc:108426476]
gene6020	3623.49	3277.32	-0.208828	-0.601402	0.0129064	0.85722	3139.4	2851.88	3095.98	2855.74	3508.52	3196.99	3619.41	3565.45	3447.12	3983.02	6130.65	tm9sf3	transmembrane 9 superfamily member 3 [Source:NCBI gene;Acc:108426874]
gene5255	6202.55	3786.28	-0.210695	-0.335437	0.024496	0.863025	4925.44	5285.81	4975.37	5242.5	5967.79	5224.43	6343.15	6179.63	5984.31	5121.24	6555.5	usp9x	ubiquitin specific peptidase 9 X-linked [Source:NCBI gene;Acc:108426060]
gene22086	1559.85	1503.07	-0.212921	0.566135	0.00446303	0.85722	1258.14	1297.66	1301.26	1275.32	1452.36	1451.3	1456.36	1512.25	1601.16	2744.5	1880.59	lamb2	laminin subunit beta 2 [Source:NCBI gene;Acc:108410450]
gene16416	917.044	1549.29	-0.21332	-0.380451	0.0324262	0.85722	776.986	703.407	748.446	787.16	838.387	850.997	884.745	892.765	927.932	2059.13	2719.35	LOC108438377	wolframin-like [Source:NCBI gene;Acc:108438377]
gene3913	2658.14	3061.01	-0.2134	-0.906206	0.0378932	0.85722	2327.56	2245.49	2257.99	1912.55	2421.16	2540.34	2598.79	2504.39	2672.19	3258.14	6194.69	hyou1	hypoxia up-regulated 1 [Source:NCBI gene;Acc:108424558]
gene3650	5254.22	1330.49	-0.217444	0.161336	0.0295099	0.899017	4414.54	4254.96	4571.46	4016	4888.05	4496.49	5206.18	5474.4	5144.58	2148.79	1949.31	bmpr2	bone morphogenetic protein receptor type 2 [Source:NCBI gene;Acc:108424301]
gene8640	5970.75	5238.56	-0.217662	-0.268833	0.0398268	0.863025	5177.92	4536.69	5246.91	4641.02	6229.47	5676.38	5454.5	5692.38	5580.19	7268.51	8884.36	lamp1	lysosomal associated membrane protein 1 [Source:NCBI gene;Acc:108429823]
gene17472	3070.02	2919.4	-0.219177	0.232711	0.0342677	0.863025	2514.58	2686.75	2580.14	2296.97	3013.96	2594.39	2979.87	3044.54	3101.51	4824.91	4165.72	sec16a	SEC16 homolog A, endoplasmic reticulum export factor [Source:NCBI gene;Acc:108439544]
gene11146	2688.98	2165.58	-0.22011	-0.230495	0.0336022	0.863025	2403.21	2103.69	2264.8	2048.53	2524.48	2527.69	2827.59	2501.19	2525.49	3048.43	3628.41	ankrd44	ankyrin repeat domain 44 [Source:NCBI gene;Acc:108432582]
gene8028	3189.2	1030.72	-0.220286	-0.104252	0.0350294	0.954874	2860.56	2513.23	2635.62	2449.52	2868.3	3022.19	2904.12	3134.3	3386.82	1519.66	1657.23	LOC108429110	heat shock factor-binding protein 1-like [Source:NCBI gene;Acc:108429110]
gene18358	5578.62	2637.81	-0.2206	-0.228775	0.0157017	0.863025	4752.87	4588.93	4720.37	4234.8	5242.88	4963.38	5401.4	5267.64	5914.1	3715.56	4417.19	hcfc1	host cell factor C1 [Source:NCBI gene;Acc:108440533]
gene1487	48092.3	15424.1	-0.220794	-0.0552181	0.0378113	0.99689	37875.9	42101.8	40866.7	36874.5	43172.7	48836.9	45828.7	44187.9	48867.2	23141.3	24392.9	sptan1	spectrin alpha, non-erythrocytic 1 [Source:NCBI gene;Acc:108437300]
gene17315	2646.77	2364.45	-0.220879	0.282263	0.00587776	0.863025	2188.99	2043.05	2240.47	2202.83	2572.75	2685.24	2465.26	2453.9	2529.99	3969.34	3311.33	ipo5	importin 5 [Source:NCBI gene;Acc:108439373]
gene17951	17888.5	2792.12	-0.221003	0.130068	0.0246022	0.935943	15481.9	14423.6	14901.8	13846.3	15514.4	17275.2	17618.4	16804.7	18700.8	4463.23	4137.6	atrx	ATRX, chromatin remodeler [Source:NCBI gene;Acc:108440086]
gene9377	15775.2	2548.94	-0.221266	-0.526041	0.0408751	0.85722	13780.9	12392.6	13258.9	12288.6	15081.6	13260.6	15869.2	16198.8	15365.3	3195.83	4668.66	ttyh3	tweety family member 3 [Source:NCBI gene;Acc:108430610]
gene13582	1049.9	439.14	-0.221738	-0.150372	0.0428007	0.936953	956.355	852.671	846.747	785.417	1014.53	1000.5	1021.4	1029	976.534	636.736	716.934	plk3	polo like kinase 3 [Source:NCBI gene;Acc:108435256]
gene3697	3958.28	2681.71	-0.222207	-0.460602	0.00120897	0.85722	3277.11	3059.91	3393.8	3239.3	3780.36	3851.34	3770.91	3674.44	3934.94	3452.66	4820.17	mbnl2	muscleblind like splicing regulator 2 [Source:NCBI gene;Acc:108424336]
gene12002	3281.14	418.141	-0.222717	0.929826	0.0108107	0.85722	2569.83	2602.79	2605.45	2972.55	3054.61	3054.39	3074.35	3281.75	3300.41	838.85	446.717	LOC108433535	anthrax toxin receptor 2-like [Source:NCBI gene;Acc:108433535]
gene13759	9246.36	10994.9	-0.225666	-1.05577	0.0265766	0.85722	7856.57	7445.47	7964.29	6993.78	7998.55	8882.57	8792.01	9772.33	9022.81	10924.8	23040.3	atp2b1	ATPase plasma membrane Ca2+ transporting 1 [Source:NCBI gene;Acc:108435454]
gene9456	1597.62	21.9417	-0.227873	1.23493	0.0423859	0.857696	1480.86	1209.04	1240.92	1291.88	1465.91	1482.35	1616.44	1529.08	1593.96	47.1093	20.3053	LOC108430727	protein phosphatase 1L-like [Source:NCBI gene;Acc:108430727]
gene4720	5548.4	2576.37	-0.228092	-0.072599	0.00946809	0.985836	4884.64	4286.68	4534.47	4429.19	5250.5	5753.43	5253.03	5222.76	5209.38	3841.69	4098.55	ifngr1	Pygocentrus nattereri interferon gamma receptor 1-lke (ifngr1l), mRNA. [Source:RefSeq mRNA;Acc:NM_001360815]
gene7253	2376.08	208.92	-0.231057	0.160879	0.00389155	0.959292	1831.95	1971.22	2054.58	1901.21	2206.9	2328.74	2165.4	2372.96	2367.98	337.363	306.142	LOC108428281	kin of IRRE-like protein 1 [Source:NCBI gene;Acc:108428281]
gene8258	5042.99	2760.86	-0.231096	-0.722808	0.0407142	0.85722	3947.83	4675.69	4067.3	3778.89	4684.8	4942.68	4613.48	4707.45	5337.18	3186.72	5335.62	LOC108429417	heat shock 70 kDa protein 4-like [Source:NCBI gene;Acc:108429417]
gene5069	3204.39	3386.3	-0.23347	-0.113891	0.0134976	0.946578	2867.37	2491.78	2659.95	2434.7	3119.81	2857.74	3082.94	3106.25	3275.21	4975.35	5462.13	cpd	carboxypeptidase D [Source:NCBI gene;Acc:108425858]
gene26305	2973.99	10.497	-0.233629	0.118678	0.0233649	0.99689	2614.04	2419.94	2451.67	2217.65	2859.83	2602.44	3134.48	2819.34	2914.3	16.7162	15.6195	LOC108415078	protocadherin-7-like [Source:NCBI gene;Acc:108415078]
gene20823	2748.59	1011.82	-0.234763	-0.59309	0.0138566	0.85722	2340.31	2272.54	2154.82	2196.73	2709.94	2396.59	2711.24	2906.7	2523.69	1233.96	1888.4	LOC108443240	desmoplakin-like [Source:NCBI gene;Acc:108443240]
gene7513	6227.95	294.66	-0.237394	0.505253	0.000679656	0.858362	5439.75	4949.97	5085.35	4807.52	5822.13	5993.78	6016.74	6253.36	5957.31	528.84	377.992	pcdh7	protocadherin 7 [Source:NCBI gene;Acc:108428560]
gene21105	1834.83	2050.96	-0.238383	-0.10962	0.0406652	0.944275	1606.68	1341.51	1640.94	1383.41	1844.45	1772.14	1764.02	1757.48	1712.76	3018.04	3303.52	fubp3	far upstream element binding protein 3 [Source:NCBI gene;Acc:108443551]
gene7227	7802.18	32.9354	-0.240779	0.883876	0.0182158	0.863025	5984.66	6117.03	6884.93	6387.94	6695.24	7483.03	7630.83	7661.43	8213.68	65.3452	35.9248	grin2b	glutamate ionotropic receptor NMDA type subunit 2B [Source:NCBI gene;Acc:108428238]
gene9927	3130.02	5635.64	-0.24154	-0.913122	0.0075225	0.85722	2616.59	2474.05	2760.2	2325.74	2852.21	3058.99	3151.66	2975.62	3077.21	5979.84	11424.1	wwc1	WW and C2 domain containing 1 [Source:NCBI gene;Acc:108431267]
gene18147	4661.4	2827.04	-0.242385	0.141523	0.00177869	0.922851	3687.71	3943.37	3873.62	3650.75	4497.65	4058.34	4536.96	4681.81	4744.96	4536.17	4171.96	snrnp200	small nuclear ribonucleoprotein U5 subunit 200 [Source:NCBI gene;Acc:108440303]
gene12679	1399.21	29.406	-0.24322	1.53371	0.0412439	0.85722	1095.77	1188.51	1072.55	1191.64	1302.46	1183.35	1466.51	1330.33	1478.75	66.8648	23.4292	LOC108434269	netrin receptor UNC5D-like [Source:NCBI gene;Acc:108434269]
gene10320	3191.54	3550.71	-0.243837	-0.412063	0.0404521	0.85722	2849.51	2421.81	2457.51	2636.07	2876.77	3025.64	3285.97	2820.95	3417.42	4660.78	6291.53	pygb	glycogen phosphorylase B [Source:NCBI gene;Acc:108431658]
gene19028	4768.53	74.3939	-0.24458	0.630987	0.00462855	0.863025	4093.2	3860.34	3799.65	3731.82	4140.28	4517.19	4782.15	4962.3	4653.16	138.289	90.593	mast1	microtubule associated serine/threonine kinase 1 [Source:NCBI gene;Acc:108441275]
gene7085	6556.57	1132.72	-0.246655	0.296802	0.00115456	0.863025	5296.93	5533.03	5458.11	4988.83	6105.83	5943.18	6367.36	6844.8	6454.12	1910.21	1577.57	ckap5	cytoskeleton associated protein 5 [Source:NCBI gene;Acc:108428073]
gene23795	2293.74	143.128	-0.246831	1.20596	0.0194944	0.85722	1993.47	1904.05	1829.75	1715.54	2034.99	2058.49	2216.16	2348.92	2439.98	305.451	134.328	LOC108412305	cadherin-2-like [Source:NCBI gene;Acc:108412305]
gene8244	1398.15	944.17	-0.247065	-0.0891425	0.0145674	0.970404	1128.07	1226.76	1136.78	1045.19	1327.87	1290.3	1300.18	1351.97	1493.15	1399.6	1510.4	lars	leucyl-tRNA synthetase [Source:NCBI gene;Acc:108429403]
gene5813	3078.7	1066.04	-0.252162	-1.63381	0.0251057	0.85722	2499.28	2252.02	2825.41	2390.25	3007.18	2755.39	2989.24	3219.24	2941.3	794.78	2502.24	LOC108426682	dynamin-1-like protein [Source:NCBI gene;Acc:108426682]
gene1162	10501.3	7746.63	-0.253878	0.126141	0.000966489	0.951523	7865.07	9005.28	8692.29	8412.07	9973.41	9605.92	10524	10104.9	10687	12367	11495.9	huwe1	HECT, UBA and WWE domain containing 1, E3 ubiquitin protein ligase [Source:NCBI gene;Acc:108433485]
gene26381	4393.41	27.4125	-0.254425	1.53137	0.00180874	0.85722	3615.45	3331.39	3659.5	3601.93	4190.24	4053.74	4028.6	4652.16	4373.25	62.3059	21.8673	LOC108415159	mitogen-activated protein kinase 10
gene16800	2697.77	1301.26	-0.256061	-0.441312	0.0309685	0.85722	2324.16	2207.24	2315.41	1872.45	2344.94	2619.69	2615.19	2805.72	2699.19	1688.34	2325.74	cand1	cullin associated and neddylation dissociated 1 [Source:NCBI gene;Acc:108438808]
gene1511	3441.6	5918.05	-0.25704	-0.237785	0.0169446	0.866443	3026.33	2549.62	2797.18	2744.16	3207.04	3279.79	3635.03	3515.76	3053.81	8307.96	9938.68	arrdc1	arrestin domain containing 1 [Source:NCBI gene;Acc:108437620]
gene23950	1897.61	1765.08	-0.259367	0.0948161	0.00836723	0.960272	1536.12	1512.23	1608.82	1470.59	1740.29	1645.64	1953	2000.31	1871.16	2788.57	2649.06	sik3	SIK family kinase 3 [Source:NCBI gene;Acc:108412481]
gene9182	1573.74	1065.35	-0.259937	-0.154392	0.000292954	0.911046	1267.49	1298.6	1303.21	1209.94	1574.3	1488.1	1486.03	1563.54	1525.55	1542.45	1741.57	nup214	nucleoporin 214 [Source:NCBI gene;Acc:108430424]
gene6014	1584.29	575.025	-0.260068	-0.0288639	0.0022366	0.99689	1318.5	1242.62	1341.17	1210.81	1510.79	1495	1631.27	1581.97	1469.75	870.762	901.244	cpeb3	cytoplasmic polyadenylation element binding protein 3 [Source:NCBI gene;Acc:108426867]
gene20926	17904.3	3353.26	-0.260317	0.286279	0.03558	0.863025	14817.1	15815.5	14771.3	12365.3	16287.6	16911.8	16959.3	17455.4	19333.6	5636.4	4688.97	LOC108443353	clathrin heavy chain 1 [Source:NCBI gene;Acc:108443353]
gene5615	2700.74	955.639	-0.261106	-0.54295	0.00187223	0.85722	2213.64	2189.52	2229.77	2080.79	2653.2	2396.59	2773.71	2781.68	2506.59	1189.89	1758.75	nfe2l1	nuclear factor, erythroid 2 like 1 [Source:NCBI gene;Acc:108426461]
gene12204	4857.12	2782.2	-0.261656	-0.0416459	0.0422458	0.99689	3771.02	4029.19	4005.01	3859.96	4438.37	3866.29	5077.33	5251.61	4969.07	4194.25	4379.7	LOC108433746	protein capicua homolog [Source:NCBI gene;Acc:108433746]
gene8299	552.04	19.9547	-0.261925	1.03562	0.040458	0.863025	458.2	418.872	473.01	428.885	557.231	547.398	542.717	487.254	546.319	41.0307	20.3053	LOC108429451	protein Wnt-7b [Source:NCBI gene;Acc:108429451]
gene1823	10560.3	2655.96	-0.266722	0.163857	0.0244092	0.89986	7762.2	9086.45	8509.32	8626.51	9510.18	8944.67	11207.3	10819	10903.9	4293.03	3887.69	herc2	HECT and RLD domain containing E3 ubiquitin protein ligase 2 [Source:NCBI gene;Acc:108441206]
gene8141	3876.24	1324.36	-0.268916	0.0367301	0.00580165	0.99689	3178.5	3060.84	3381.15	2838.31	3516.14	4079.04	3835.72	3725.73	3703.63	2051.53	2028.97	heatr5b	HEAT repeat containing 5B [Source:NCBI gene;Acc:108429274]
gene18709	1258.69	179.873	-0.269164	0.303101	0.0378527	0.89192	1056.67	935.699	1003.44	1051.29	1220.32	1041.9	1175.24	1360.79	1329.35	303.931	249.912	ttc9	tetratricopeptide repeat domain 9 [Source:NCBI gene;Acc:108440930]
gene25546	8789.31	4354.95	-0.269784	-0.106331	0.0369036	0.959773	6725.09	7732.81	7355.02	6432.4	7951.12	9762.32	8451.54	7837.74	8764.5	6415.98	7006.9	LOC108414240	catenin beta-1-like [Source:NCBI gene;Acc:108414240]
gene16640	1518.26	777.344	-0.271153	0.365427	0.0217246	0.860407	1247.09	1209.97	1338.25	1082.67	1522.65	1348.95	1384.51	1586.78	1549.85	1338.82	1054.32	LOC108438625	uncharacterized LOC108438625 [Source:NCBI gene;Acc:108438625]
gene364	3002.87	1172.85	-0.271728	-0.140714	0.00302596	0.92115	2444.02	2382.63	2435.13	2378.04	2530.4	3099.24	2964.25	3024.5	3009.7	1706.57	1908.7	kiaa1147	KIAA1147 ortholog [Source:NCBI gene;Acc:108424183]
gene22387	3997.94	950.419	-0.272554	0.028229	0.0219951	0.99689	3382.52	3173.73	3301.34	2977.78	3699.06	3305.09	4254.27	4253.86	3970.04	1467.99	1460.42	mef2d	myocyte enhancer factor 2D [Source:NCBI gene;Acc:108410773]
gene11066	5910.98	2926.19	-0.273707	-0.189684	0.00337609	0.882555	4723.97	4615.99	4841.06	4783.98	5428.34	5485.48	6197.9	6355.14	5338.08	4182.09	4838.92	chd7	chromodomain helicase DNA binding protein 7 [Source:NCBI gene;Acc:108432454]
gene13814	9249.12	4363.61	-0.273846	-0.274889	0.0033699	0.863025	8023.18	6944.51	7944.82	6755.8	8949.57	9007.92	8831.06	9256.23	9023.71	6040.63	7414.57	prrc2a	proline rich coiled-coil 2A [Source:NCBI gene;Acc:108435518]
gene6844	36669.8	343.752	-0.27422	-0.335087	0.0344692	0.863025	33745.3	27458	27136.8	29269.6	37548.7	32021.6	37348.3	34834.7	36967.9	465.015	595.102	atp1b4	ATPase Na+/K+ transporting family member beta 4 [Source:NCBI gene;Acc:108427825]
gene14145	1164.26	1536.4	-0.275931	0.602959	0.0296829	0.85722	907.05	924.504	999.55	899.612	1091.6	1169.55	1094.02	1012.98	1309.55	2834.16	1893.08	LOC108435876	platelet endothelial cell adhesion molecule-like [Source:NCBI gene;Acc:108435876]
gene9970	6088.47	2011.31	-0.276189	-0.872975	0.00111695	0.85722	5175.37	4608.53	5100.92	4624.46	5671.39	6178.93	5579.44	6136.36	6123.81	2173.11	4037.64	LOC108431306	lissencephaly-1 homolog B [Source:NCBI gene;Acc:108431306]
gene8324	1170.14	633.77	-0.277399	-0.925717	0.0178511	0.85722	960.606	834.013	1008.31	946.684	1138.17	1046.5	1177.58	1251.79	1092.64	668.648	1288.61	eps15l1	epidermal growth factor receptor pathway substrate 15 like 1 [Source:NCBI gene;Acc:108429493]
gene13874	694.094	1214.67	-0.27803	-0.0699125	0.0172067	0.987395	593.365	556.941	530.433	539.593	613.97	737.148	667.659	674.783	694.824	1812.95	1930.57	LOC108435579	SH3 domain-containing protein 19-like [Source:NCBI gene;Acc:108435579]
gene15746	1141.9	3276.47	-0.278939	-0.344524	0.0434588	0.863025	962.306	874.127	927.528	892.638	1025.54	967.147	1177.58	1093.12	1311.35	4416.12	5688.62	dhrs11	dehydrogenase/reductase 11 [Source:NCBI gene;Acc:108437646]
gene21440	2407.65	283.431	-0.280228	0.0982807	0.0304133	0.990679	2030.02	1717.47	2014.67	1942.18	2478.75	2000.99	2335.63	2637.42	2301.38	448.298	424.85	LOC108443900	protein ABHD14A-like [Source:NCBI gene;Acc:108443900]
gene1679	1885.51	1064.2	-0.280565	-0.300526	0.0217246	0.863025	1678.08	1467.45	1508.57	1378.18	1915.59	1761.79	2050.61	1788.74	1684.86	1458.87	1822.79	csrnp1	cysteine and serine rich nuclear protein 1 [Source:NCBI gene;Acc:108439381]
gene7992	1642.85	22956.7	-0.280862	-0.332239	0.00250115	0.863025	1399.25	1362.97	1236.06	1255.27	1686.94	1645.64	1621.12	1543.51	1521.95	31089.1	39707.9	cndp2	carnosine dipeptidase 2 [Source:NCBI gene;Acc:108429094]
gene20084	1335.14	568.431	-0.28112	0.0446255	0.0200057	0.99689	1144.23	940.363	1044.32	1140.21	1355.82	1281.1	1381.39	1311.1	1188.04	882.92	868.443	rab12	RAB12, member RAS oncogene family [Source:NCBI gene;Acc:108442431]
gene5535	18892	218.221	-0.281229	0.563385	0.0360427	0.858362	16440	14232.3	15640.5	14098.3	18353	21011.6	17152.2	16608.3	19076.2	398.15	273.341	nacad	NAC alpha domain containing [Source:NCBI gene;Acc:108426363]
gene11452	674.622	580.994	-0.2815	0.378135	0.0389617	0.863025	545.76	524.29	579.097	509.083	644.457	602.598	677.029	610.671	759.626	1004.49	784.098	LOC108432918	cationic amino acid transporter 3-like [Source:NCBI gene;Acc:108432918]
gene9506	3008.21	990.813	-0.282638	0.29819	0.00244243	0.863025	2103.98	2479.65	2533.43	2499.21	2839.51	2970.44	2940.82	3093.42	2848.6	1671.62	1379.2	LOC108430762	histone-lysine N-methyltransferase 2C-like [Source:NCBI gene;Acc:108430762]
gene8243	1868.03	1073.13	-0.282868	-0.0618564	0.0440954	0.99689	1757.14	1440.4	1519.28	1251.79	1744.52	1934.29	1810.88	1841.63	1793.76	1606.28	1700.96	rbm27	RNA binding motif protein 27 [Source:NCBI gene;Acc:108429402]
gene23542	4440.64	93.1203	-0.282978	2.09982	0.0404251	0.85722	3022.93	3615.92	3714.01	3840.78	3831.17	3999.69	4920.37	4520.73	4429.05	230.988	54.6682	fat3	FAT atypical cadherin 3 [Source:NCBI gene;Acc:108412026]
gene4226	3438.01	2787.29	-0.284632	-0.135384	0.00396173	0.929042	2875.87	2476.85	2973.35	2652.63	3121.51	3339.59	3524.14	3553.43	3265.31	4063.56	4528.09	chd9	chromodomain helicase DNA binding protein 9 [Source:NCBI gene;Acc:108424897]
gene1290	9990.01	466.692	-0.284763	1.31391	0.03558	0.85722	8159.2	8641.45	8178.4	6929.28	9928.53	8437.52	9804.04	11193.2	9479.13	1018.17	415.478	itpr1	inositol 1,4,5-trisphosphate receptor type 1 [Source:NCBI gene;Acc:108435219]
gene15212	14319.8	4212.55	-0.284993	0.301099	0.00856642	0.863025	11695.6	11539	12057.9	10434.4	12815.5	12760.4	14709.6	14162.4	15581.3	7113.51	5857.31	LOC108437058	spectrin beta chain, non-erythrocytic 1-like [Source:NCBI gene;Acc:108437058]
gene3177	6026.15	104.062	-0.285522	2.19798	0.0328101	0.85722	4824.28	4976.09	4916.97	4523.34	5089.6	5157.73	6343.15	6048.2	6843.84	261.381	57.7921	tnc	tenascin C [Source:NCBI gene;Acc:108423727]
gene6513	966.231	1583.27	-0.285683	-0.224297	0.0172067	0.863025	826.291	780.837	732.874	744.446	828.224	934.947	1054.2	956.076	951.333	2233.89	2647.5	LOC108427450	mitogen-activated protein kinase kinase kinase 11-like [Source:NCBI gene;Acc:108427450]
gene24479	5336.2	283.432	-0.286113	0.905622	0.00278455	0.85722	4470.64	3966.69	4540.31	4052.61	5004.07	5092.18	5048.44	5839.84	5110.38	565.312	306.142	tcf4	transcription factor 4 [Source:NCBI gene;Acc:108413069]
gene21220	4250.75	41.4324	-0.286718	0.727417	0.0305425	0.863025	3193.8	3117.75	3724.71	3526.97	3533.93	3908.84	4666.58	4323.58	4363.35	79.0221	48.4204	bsn
gene8979	6204.9	474.526	-0.287231	-0.0340301	0.0345085	0.99689	5348.79	4713.94	5492.17	4236.54	5577.39	6736.68	6172.91	5812.59	6041.01	717.277	745.049	LOC108430183	glypican-1-like [Source:NCBI gene;Acc:108430183]
gene9340	1741.48	160.631	-0.287627	-0.371129	0.0336749	0.866006	1545.47	1371.36	1233.14	1405.21	1881.71	1532.94	1839.77	1685.35	1575.95	214.271	281.151	llgl1	LLGL scribble cell polarity complex component 1 [Source:NCBI gene;Acc:108430575]
gene18712	432.916	28.4125	-0.287803	1.4666	0.0305425	0.85722	329.836	355.435	336.752	359.147	393.788	423.199	450.572	451.992	397.814	63.8255	23.4292	LOC108440927	sodium/calcium exchanger 3-like
gene10408	5466.79	848.836	-0.288281	0.337921	0.000737122	0.863025	4157.81	4437.81	4718.42	4118.86	5047.26	5450.98	5702.04	5108.96	5433.49	1449.75	1163.65	wdfy3	WD repeat and FYVE domain containing 3 [Source:NCBI gene;Acc:108431744]
gene21558	3792.67	1488.86	-0.288705	0.181991	0.00767621	0.882164	2943.87	2771.65	3225.42	3149.51	3725.32	3781.19	3902.88	3893.23	3248.21	2420.81	2164.86	tnrc6c	trinucleotide repeat containing 6C [Source:NCBI gene;Acc:108444038]
gene3964	5227.76	1016.39	-0.289515	1.45414	0.0172067	0.85722	3973.34	4357.58	4084.82	4247.88	4605.2	4801.23	6041.73	4790.8	5350.69	2277.96	843.452	LOC108424569	low-density lipoprotein receptor-related protein 1-like [Source:NCBI gene;Acc:108424569]
gene19946	2688.1	9.96759	-0.289734	1.56613	0.00485027	0.857696	2036.82	2168.06	2258.96	2104.32	2306.83	2539.19	2644.87	2961.99	2708.19	22.7948	7.80974	gabrg2	gamma-aminobutyric acid type A receptor gamma2 subunit [Source:NCBI gene;Acc:108442275]
gene1815	1318.28	606.174	-0.289778	-0.893602	0.0390888	0.85722	1104.27	1027.12	1099.8	971.092	1428.64	1159.2	1440.74	1147.61	1272.64	648.893	1223.01	LOC108441132	serine/threonine-protein kinase 35-like [Source:NCBI gene;Acc:108441132]
gene3769	1520.7	499.75	-0.292356	0.212498	0.0377572	0.891468	1387.35	1070.97	1126.08	1255.27	1586.16	1431.75	1620.34	1436.92	1370.75	820.614	718.496	itgb5	integrin subunit beta 5 [Source:NCBI gene;Acc:108424397]
gene15827	1713.06	579.93	-0.292551	1.26253	0.00506854	0.85722	1490.21	1389.09	1279.85	1292.76	1491.31	1689.34	1785.11	1665.32	1762.26	1252.2	529.501	ston2	stonin 2 [Source:NCBI gene;Acc:108437741]
gene10159	2700.41	53.4196	-0.293163	0.668015	0.0168601	0.863025	2492.47	1932.04	2177.21	1991	2527.02	2457.54	2689.38	2880.25	2678.49	100.297	64.0399	st6gal2	ST6 beta-galactoside alpha-2,6-sialyltransferase 2 [Source:NCBI gene;Acc:108431480]
gene2264	7051.17	841.54	-0.293343	-0.294132	0.000437276	0.863025	5784.89	5377.24	6081	5191.94	6453.88	7012.68	7093.58	6916.13	7069.74	1156.46	1438.55	LOC108412948	neurabin-2-like [Source:NCBI gene;Acc:108412948]
gene4882	8594.28	1743.71	-0.293949	-1.44072	0.0324262	0.85722	7732.45	6737.4	7017.29	5853.58	8003.63	7434.73	9340.19	8452.42	8895.91	1436.07	3954.85	LOC108425646	DNA (cytosine-5)-methyltransferase 3A-like [Source:NCBI gene;Acc:108425646]
gene13266	2292.15	40.4128	-0.295343	0.981173	0.0348926	0.860407	1715.49	1925.51	1756.76	1888.14	2020.6	2605.89	2097.46	2477.14	2033.17	82.0614	42.1726	syt3	synaptotagmin 3 [Source:NCBI gene;Acc:108434922]
gene8247	962.623	18.9613	-0.295823	0.92459	0.0222744	0.863025	759.984	756.582	801.003	745.318	897.667	785.447	1045.61	1000.15	990.034	37.9914	20.3053	kctd16	potassium channel tetramerization domain containing 16 [Source:NCBI gene;Acc:108429405]
gene9185	1985.96	1405.98	-0.298306	0.15473	0.0132546	0.905867	1664.48	1477.71	1677.92	1482.79	1769.93	2235.59	1880.38	1962.64	1893.67	2265.81	2064.9	prrc2b	proline rich coiled-coil 2B [Source:NCBI gene;Acc:108430390]
gene16836	711.839	179.494	-0.299123	0.00528509	0.0126466	0.99689	536.409	577.465	569.364	577.948	618.204	658.948	766.831	741.3	707.424	275.058	278.027	ldlrad4	low density lipoprotein receptor class A domain containing 4 [Source:NCBI gene;Acc:108438848]
gene642	2497.62	1004.16	-0.299879	-0.0820636	0.0040429	0.977948	2005.37	1931.1	2124.65	1861.99	2342.4	2750.79	2484	2402.61	2274.38	1492.3	1602.56	LOC108427766	ribosomal protein S6 kinase alpha-4-like [Source:NCBI gene;Acc:108427766]
gene14456	1636.99	20.02	-0.300232	-0.454924	0.0220666	0.936441	1406.05	1236.09	1401.51	1151.54	1578.54	1403	1557.09	1706.19	1792.86	25.8341	35.9248	col25a1
gene9971	1792.13	61.0274	-0.300806	-0.208304	0.0354564	0.977789	1494.46	1474.91	1295.43	1422.64	1819.04	1409.9	1968.62	1878.49	1722.66	86.6203	101.527	LOC108431307	clustered mitochondria protein homolog [Source:NCBI gene;Acc:108431307]
gene9559	11338.6	150.474	-0.301209	0.0674726	0.0063268	0.99689	10057.5	7847.55	9538.07	8510.57	11138.7	10722.6	10961.3	11299	11551.9	235.547	228.044	coro2b	coronin 2B [Source:NCBI gene;Acc:108430818]
gene15156	33609.7	9383.71	-0.301493	0.1458	0.00965644	0.937372	24506.5	28483.3	27145.5	26454.9	30966.1	29896.5	35669.4	31654.7	36906.7	15078	13826.4	dync1h1	dynein cytoplasmic 1 heavy chain 1 [Source:NCBI gene;Acc:108437012]
gene17077	5105.29	15798.4	-0.302127	-0.216477	0.0427521	0.907695	4507.2	3810.9	4166.58	3696.08	4601.81	5927.08	4925.84	4406.93	5200.38	22355.6	26351.6	myh9	myosin, heavy chain 9, non-muscle [Source:NCBI gene;Acc:108439112]
gene21544	3582.57	15.0134	-0.302659	-0.405848	0.00515079	0.955884	2760.25	2437.67	3026.88	3127.72	3417.06	3554.64	3633.47	3570.26	3419.22	19.7555	26.5531	LOC108444022	RNA-binding protein Nova-1-like
gene322	6321.74	2579.6	-0.303953	-0.11172	0.0275815	0.944446	5506.91	5054.45	4782.66	4681.12	7144.07	6178.93	5615.36	5467.19	6642.23	3793.06	4157.91	aars	alanyl-tRNA synthetase [Source:NCBI gene;Acc:108423833]
gene14660	1492.53	844.684	-0.305749	-0.369248	0.0280971	0.859698	1238.59	1190.38	1221.46	1075.7	1425.26	1382.3	1556.31	1710.2	1261.84	1127.58	1477.6	wbp4	WW domain binding protein 4 [Source:NCBI gene;Acc:108436442]
gene16837	754.333	300.065	-0.305899	-0.105415	0.0448758	0.985336	674.124	631.573	587.856	494.263	706.277	711.848	712.169	748.512	830.729	442.22	482.642	seh1l	SEH1 like nucleoporin [Source:NCBI gene;Acc:108438850]
gene19761	21236.7	17202.1	-0.306054	-0.775854	0.000607803	0.85722	16716.2	18004	16860	15640.3	19199.9	20860.9	21337.7	20287.6	22737.5	19403	33703.7	LOC108442064	spectrin beta chain, non-erythrocytic 1 [Source:NCBI gene;Acc:108442064]
gene204	7603.54	1209.66	-0.307261	-0.0677374	0.0165093	0.989725	6652.83	5554.49	6204.61	5636.52	6703.71	8023.52	7452.01	6839.99	8376.59	1806.87	1921.2	hipk2	homeodomain interacting protein kinase 2 [Source:NCBI gene;Acc:108412398]
gene1898	3050.62	23.9809	-0.307397	0.343744	0.0344296	0.958672	2398.11	2395.69	2421.5	2432.09	2866.6	3357.99	3047.8	2386.58	3340.02	41.0307	32.8009	angptl3	angiopoietin like 3 [Source:NCBI gene;Acc:108442011]
gene10687	3385.59	3180.64	-0.30841	1.96597	0.000900556	0.85722	2710.95	2539.35	2962.64	2491.37	3450.93	3345.34	3440.59	3111.86	3300.41	7747.2	2011.79	LOC108432060	nuclear factor interleukin-3-regulated protein-like
gene6507	1704.31	377.009	-0.308714	0.574102	0.0165119	0.85722	1483.41	1279.01	1150.41	1474.07	1802.95	1598.49	1727.32	1606.02	1648.86	689.923	470.146	mpdz	multiple PDZ domain crumbs cell polarity complex component [Source:NCBI gene;Acc:108427444]
gene24019	660.847	232.756	-0.309051	-0.501063	0.0113961	0.863025	533.859	541.082	558.658	457.651	645.304	586.498	668.44	681.194	668.723	294.813	423.288	LOC108412552	glycogen synthase kinase-3 beta-like [Source:NCBI gene;Acc:108412552]
gene10857	6563.51	8959.33	-0.309525	1.05544	0.00711509	0.85722	5567.26	5072.18	5642.06	4460.57	6138.01	6668.83	6033.14	6964.21	6495.52	18504.8	9032.75	LOC108432254	carbonic anhydrase-like [Source:NCBI gene;Acc:108432254]
gene20367	3417.01	46.4782	-0.310048	0.198765	0.0333795	0.98744	2705.85	2668.09	2592.8	2832.21	3224.82	2795.64	3525.71	4114.41	3164.51	75.9828	67.1638	iglon5	IgLON family member 5 [Source:NCBI gene;Acc:108442741]
gene10063	4596.15	1618.64	-0.310583	0.504074	0.0275652	0.85722	4091.5	3614.05	3426.89	3386.62	3909.08	4226.24	4708.75	4398.91	5395.69	2904.06	2077.39	LOC108431393	ATP-citrate synthase [Source:NCBI gene;Acc:108431393]
gene11804	3705.28	2102.87	-0.312223	0.0182191	0.0412439	0.99689	3282.21	3062.71	2762.15	2588.13	3251.08	4115.84	3492.13	3265.73	4122.14	3236.87	3242.61	clic4	chloride intracellular channel 4 [Source:NCBI gene;Acc:108433311]
gene4211	1558.97	1297.83	-0.312914	0.0478725	0.0196732	0.99689	1428.16	1207.17	1135.81	1148.92	1561.6	1400.7	1689.06	1407.27	1620.06	2018.1	1980.55	LOC108424890	supervillin-like [Source:NCBI gene;Acc:108424890]
gene6660	2417.71	686.46	-0.314162	0.34001	0.0159032	0.863025	2056.38	2066.37	1684.73	1819.27	2195.9	2266.64	2626.91	2187.03	2638.89	1173.17	940.293	plxnb1	plexin B1 [Source:NCBI gene;Acc:108427612]
gene22334	1855.02	2066.79	-0.314502	-0.394002	0.0304133	0.85722	1674.68	1366.7	1482.29	1324.14	1641.21	2051.59	1967.06	1659.71	1819.86	2732.34	3642.46	ppp1r3c	protein phosphatase 1 regulatory subunit 3C [Source:NCBI gene;Acc:108410721]
gene8628	1607.18	1129.09	-0.314688	-0.643889	0.0348926	0.85722	1290.44	1248.22	1357.71	1171.59	1680.16	1664.04	1423.56	1811.18	1337.45	1347.93	2136.75	creg1	cellular repressor of E1A stimulated genes 1 [Source:NCBI gene;Acc:108429812]
gene14893	1865.13	229.41	-0.315439	0.163717	0.016815	0.953643	1526.77	1398.42	1538.74	1416.54	1522.65	1744.54	1882.72	2121.32	1926.97	370.796	335.819	LOC108436714	ephrin-B1-like [Source:NCBI gene;Acc:108436714]
gene15926	1037.15	744.434	-0.316318	0.0296218	0.0178511	0.99689	888.348	815.355	754.286	808.953	1043.33	1091.35	953.464	1131.58	892.831	1150.38	1143.35	LOC108437849	EGF-containing fibulin-like extracellular matrix protein 1 [Source:NCBI gene;Acc:108437849]
gene16650	1258.03	313.772	-0.317099	0.313443	0.00973397	0.863025	1098.32	1046.71	856.479	962.375	1180.52	1144.25	1353.28	1257.4	1269.04	531.879	434.222	LOC108438642	homer protein homolog 3-like [Source:NCBI gene;Acc:108438642]
gene18288	1664.58	10852.3	-0.318075	0.49033	0.0413601	0.85722	1536.12	1214.64	1384.97	1104.46	1557.37	1705.44	1461.04	1682.95	1805.46	19393.8	14006	LOC108440458	fibronectin-like [Source:NCBI gene;Acc:108440458]
gene11038	7070.07	6242.94	-0.322529	-0.469622	0.000679566	0.85722	6035.66	5525.57	5425.02	5236.4	7153.39	6326.13	6980.35	6715.77	7744.77	8008.58	11250.7	igfbp7	insulin like growth factor binding protein 7 [Source:NCBI gene;Acc:108432445]
gene18426	531.966	755.731	-0.324891	0.749735	0.0250914	0.85722	415.696	388.086	435.053	433.243	494.563	447.349	588.008	532.133	566.12	1449.75	874.691	galnt10	polypeptide N-acetylgalactosaminyltransferase 10 [Source:NCBI gene;Acc:108440611]
gene6329	1184.7	3.48376	-0.327478	2.56612	0.00395834	0.85722	865.395	901.181	935.314	1014.68	1129.7	1152.3	1259.57	1262.21	1053.04	9.11793	1.56195	LOC108427250	leucine-rich repeat transmembrane neuronal protein 4-like
gene5811	765.697	555.565	-0.328836	-1.3444	0.0343555	0.85722	600.166	631.573	601.482	566.616	591.105	815.347	773.079	827.05	783.027	480.211	1237.06	LOC108426680	bone morphogenetic protein 1-like [Source:NCBI gene;Acc:108426680]
gene13934	28081.6	155.285	-0.332706	0.612678	0.000732627	0.860407	21849.1	22321.5	23793.6	19921.3	25648.7	27096.2	29647.2	27025	29664.1	287.215	190.558	map1a	microtubule associated protein 1A [Source:NCBI gene;Acc:108435648]
gene16774	1153.68	671.334	-0.33283	-0.22991	0.00110426	0.866001	972.507	870.396	851.613	917.046	1146.64	1032.7	1201.79	1233.36	1098.04	945.226	1124.6	dot1l	DOT1 like histone lysine methyltransferase [Source:NCBI gene;Acc:108438776]
gene12881	3283.19	1559.92	-0.333223	0.0126167	0.0325509	0.99689	2890.32	2423.67	2636.59	2319.64	3787.14	3546.59	2836.18	2983.63	3093.41	2396.5	2410.09	LOC108434484	AN1-type zinc finger protein 5-like [Source:NCBI gene;Acc:108434484]
gene20360	612.336	186.455	-0.335525	0.0972697	0.0115628	0.99689	538.959	466.45	476.903	431.5	541.987	610.648	652.822	627.5	602.121	294.813	279.589	LOC108442737	lysine-specific demethylase 7B-like [Source:NCBI gene;Acc:108442737]
gene24236	2867.42	3115.77	-0.336307	-0.478309	0.0173618	0.85722	2400.66	2272.54	2403.98	1881.16	2525.32	3267.14	2712.8	2735.2	2971	3983.02	5629.26	LOC108412801	pyruvate carboxylase, mitochondrial-like [Source:NCBI gene;Acc:108412801]
gene10267	1916.24	6388.71	-0.336737	0.717297	0.00975013	0.85722	1370.35	1662.43	1343.12	1613.55	1767.39	1655.99	2015.47	2035.57	2028.67	12152.7	7498.91	flnb	filamin B [Source:NCBI gene;Acc:108431615]
gene9862	2362.68	2286.91	-0.336749	-0.480577	0.038357	0.85722	2067.43	1773.44	1917.35	1620.52	2113.75	2734.69	2159.15	2073.23	2630.79	2920.78	4134.48	LOC108431159	actin-related protein 2/3 complex subunit 5-like [Source:NCBI gene;Acc:108431159]
gene1229	5303.92	813.013	-0.337343	0.820636	2.49e-06	0.85722	4177.36	3926.58	4287.26	4174.65	5012.54	5202.58	5203.05	5782.94	5097.78	1588.04	912.178	agrn	agrin [Source:NCBI gene;Acc:108434218]
gene14664	1639.97	436.546	-0.339017	0.454157	0.0389617	0.85722	1287.04	1356.44	1193.23	1284.91	1711.49	1243.15	1698.43	1926.58	1557.05	771.985	571.673	LOC108436444	F-box/LRR-repeat protein 3-like [Source:NCBI gene;Acc:108436444]
gene19955	1125.15	1468.06	-0.339073	-0.484208	0.0378527	0.85722	941.054	981.411	817.549	774.084	1195.76	908.497	1072.94	1275.04	1129.54	1872.22	2656.87	LOC108442284	calponin-3-like [Source:NCBI gene;Acc:108442284]
gene20643	2734.04	32.4387	-0.339664	0.849929	0.00907374	0.863025	2183.89	1836.88	2188.89	2321.38	2471.97	2396.59	3054.83	2839.38	2806.3	63.8255	35.9248	LOC108443043	uncharacterized LOC108443043
gene11979	1273.07	293.451	-0.339877	0.064759	0.0343204	0.99689	1145.08	995.404	880.811	950.171	1170.35	1281.1	1516.48	1131.58	1215.94	458.936	445.155	LOC108433499	transmembrane protein 100-like [Source:NCBI gene;Acc:108433499]
gene7452	1048.61	3183.27	-0.341206	-0.255612	0.0176545	0.863025	918.101	767.777	790.297	794.134	1013.69	984.397	1133.07	1178.87	893.731	4438.91	5376.23	LOC108428498	furin-1-like [Source:NCBI gene;Acc:108428498]
gene373	2806.45	2361.99	-0.341442	1.40418	0.0337962	0.85722	2551.13	2013.2	2141.2	2042.43	2636.26	3046.34	3139.17	2284.81	2818	5244.33	2010.23	LOC108424262	synemin-like [Source:NCBI gene;Acc:108424262]
gene663	20945.3	257.79	-0.341736	0.352267	0.0154656	0.863025	18361.2	16020.7	16699.4	14216	18577.5	20575.7	22684.8	18954.8	23200.1	442.22	351.438	map1b	microtubule associated protein 1B [Source:NCBI gene;Acc:108427921]
gene8480	4789.7	2324.13	-0.342014	0.251829	0.0058211	0.863025	3973.34	3986.28	3433.7	3540.04	4373.16	4191.74	5299.1	4571.21	5353.39	3864.48	3292.59	LOC108429650	neurogenic locus notch homolog protein 2-like [Source:NCBI gene;Acc:108429650]
gene10217	236.729	155.434	-0.342181	-1.33099	0.0440633	0.85722	204.873	178.184	180.055	173.472	233.732	251.849	225.676	222.791	242.108	135.249	345.191	nuf2	NDC80 kinetochore complex component NUF2 [Source:NCBI gene;Acc:108431509]
gene26350	1050.13	919.135	-0.343897	1.19203	0.00234723	0.85722	895.149	737.924	843.827	793.262	973.883	1053.4	1044.83	1152.42	991.834	1955.8	868.443	LOC108415126	bromodomain-containing protein 3-like [Source:NCBI gene;Acc:108415126]
gene13554	590.864	590.893	-0.344537	-0.690941	0.00353271	0.85722	433.548	436.597	494.422	475.957	562.312	588.798	627.053	612.273	543.619	691.443	1132.41	nol4l	nucleolar protein 4 like [Source:NCBI gene;Acc:108435231]
gene25079	1801.69	352.756	-0.34472	6.11039	0.00112877	0.85722	1608.38	1374.16	1383.02	1244.81	1764.85	1672.09	1814	1882.5	1818.06	1063.76	15.6195	LOC108413734	laminin subunit gamma-2-like [Source:NCBI gene;Acc:108413734]
gene9043	1492.17	613.567	-0.345461	-0.798033	0.0377182	0.85722	1315.94	1140	1260.39	926.635	1507.4	1682.44	1348.59	1380.82	1492.25	685.365	1208.95	ppp1r2	protein phosphatase 1 regulatory inhibitor subunit 2 [Source:NCBI gene;Acc:108430249]
gene3336	4361.15	2490.01	-0.345843	-0.930448	0.0172067	0.85722	3717.46	3369.63	3437.6	3048.39	3487.35	4092.84	4797.77	4395.71	4913.27	2621.41	5068.52	map3k13	mitogen-activated protein kinase kinase kinase 13 [Source:NCBI gene;Acc:108423918]
gene7804	2290.65	2934.3	-0.346085	-0.590878	0.00267748	0.85722	2013.02	1617.65	1898.85	1598.73	2306.83	2101.04	2400.45	2227.91	2347.28	3581.83	5473.07	erbin	erbb2 interacting protein [Source:NCBI gene;Acc:108428886]
gene4159	3401.54	2740.95	-0.346419	-0.574205	1.92e-09	0.85722	2597.04	2705.41	2696.94	2584.64	3234.99	3444.24	3435.9	3528.59	3260.81	3369.08	5088.83	LOC108424830	trinucleotide repeat-containing gene 6C protein-like [Source:NCBI gene;Acc:108424830]
gene25700	4275.48	145.579	-0.34774	1.36242	0.00461817	0.85722	3631.6	2919.04	3624.47	3116.39	3737.17	4622.98	4240.22	4333.2	4324.65	320.647	126.518	LOC108414409	serine/threonine-protein kinase PAK 3-like [Source:NCBI gene;Acc:108414409]
gene22373	1421.28	393.969	-0.348809	0.0251157	0.0432753	0.99689	1222.43	927.303	1261.36	1006.83	1531.96	1269.6	1425.9	1590.79	1248.34	607.862	606.036	uhrf2	ubiquitin like with PHD and ring finger domains 2 [Source:NCBI gene;Acc:108410755]
gene18231	2473.98	764.039	-0.352104	-1.26474	0.0064538	0.85722	2049.58	2006.67	1977.69	1644.93	2046	2609.34	2530.08	2590.94	2541.69	686.884	1674.41	LOC108440392	ski-like protein [Source:NCBI gene;Acc:108440392]
gene16853	1502.2	598.423	-0.352546	-0.705144	0.00460066	0.85722	1242.84	1105.49	1238	1073.08	1343.96	1705.44	1425.9	1574.76	1428.35	696.002	1151.16	LOC108438859	F-box/LRR-repeat protein 19-like [Source:NCBI gene;Acc:108438859]
gene8110	389.291	66.6621	-0.352645	2.9691	0.0116738	0.85722	300.083	309.723	303.661	292.897	402.256	427.799	359.208	353.42	396.014	180.839	23.4292	dnah5	dynein axonemal heavy chain 5 [Source:NCBI gene;Acc:108429154]
gene19735	865.702	812.893	-0.352827	0.0486167	0.03558	0.99689	742.982	643.701	615.108	686.041	873.108	666.998	994.851	901.581	873.93	1264.35	1240.19	LOC108442024	cdc42 effector protein 4-like
gene14681	328.808	2.98701	-0.353309	2.30309	0.026575	0.85722	232.926	283.602	273.489	231.005	331.967	311.649	319.383	311.747	361.813	7.59828	1.56195	nr2e1	nuclear receptor subfamily 2 group E member 1 [Source:NCBI gene;Acc:108436459]
gene20612	597.435	1.99352	-0.354216	1.56613	0.00513209	0.863025	514.307	420.738	422.4	493.392	616.511	599.148	584.885	566.593	609.321	4.55897	1.56195	kcnj13	potassium voltage-gated channel subfamily J member 13 [Source:NCBI gene;Acc:108443017]
gene11943	1684.05	14.9612	-0.355355	1.20357	9.06e-05	0.863025	1376.3	1198.78	1372.31	1271.83	1521.8	1674.39	1771.83	1693.37	1729.86	31.9128	14.0575	LOC108433430	tetratricopeptide repeat protein 9B-like [Source:NCBI gene;Acc:108433430]
gene12953	3107.16	4826.67	-0.355606	-0.301176	0.0296829	0.863025	2773.86	2099.96	2212.25	2542.8	2971.61	2636.94	3642.06	2864.22	3371.52	6615.06	8268.96	mmp15	matrix metallopeptidase 15 [Source:NCBI gene;Acc:108434562]
gene7483	2452.63	155.042	-0.356467	-0.130576	0.00318967	0.987395	1966.27	1909.65	1890.09	1834.96	2219.61	2141.29	2587.86	2901.09	2377.88	226.429	251.474	cemip	cell migration inducing hyaluronidase 1 [Source:NCBI gene;Acc:108428522]
gene25716	2191.42	18.9613	-0.356514	0.92459	0.0032756	0.863025	1691.69	1665.23	1930	1503.71	1913.89	2074.59	2245.05	2366.55	2324.78	37.9914	20.3053	LOC108414427	caM kinase-like vesicle-associated protein [Source:NCBI gene;Acc:108414427]
gene24172	2405.24	50.9163	-0.356684	0.733246	0.00899379	0.863025	1975.62	1669.89	2002.99	1803.58	2195.05	1994.09	2585.52	2533.24	2686.59	97.2579	59.354	LOC108412728	prosaposin receptor GPR37-like [Source:NCBI gene;Acc:108412728]
gene473	914.259	214.605	-0.356684	-1.34547	0.0223099	0.85722	708.978	794.831	681.29	647.685	868.027	882.047	1000.32	760.533	1045.84	185.398	477.956	anln	anillin actin binding protein [Source:NCBI gene;Acc:108425570]
gene19823	16970.8	103.284	-0.357345	0.949922	0.0257616	0.85722	14375.9	11929.9	14367.4	11877.1	14165.3	17201.6	18292.3	15384.6	19579.3	208.193	109.336	slc6a17	solute carrier family 6 member 17 [Source:NCBI gene;Acc:108442129]
gene15550	665.256	129.447	-0.35837	0.170834	0.0198782	0.970404	494.754	476.712	614.135	474.214	622.439	691.148	720.759	684.4	596.721	209.712	188.996	ipmk	inositol polyphosphate multikinase [Source:NCBI gene;Acc:108437443]
gene22043	2257.11	9095.04	-0.359455	-1.25092	0.00396173	0.85722	1761.39	1881.66	1608.82	1733.84	2654.89	1991.79	2264.57	2126.13	2214.98	8231.97	19875.8	LOC108444571	poly [ADP-ribose] polymerase 14-like [Source:NCBI gene;Acc:108444571]
gene27088	816.04	1054.41	-0.359566	-0.607787	0.0159032	0.85722	638.42	594.257	639.44	654.659	920.532	661.248	881.622	843.078	761.426	1278.03	1975.86	samd8	sterile alpha motif domain containing 8 [Source:NCBI gene;Acc:108415922]
gene26393	1898.68	19.4841	-0.360289	0.353143	0.0132023	0.961538	1385.65	1264.08	1549.45	1672.82	1678.47	1827.34	1815.56	2214.28	1940.47	33.4324	26.5531	LOC108415172	disks large homolog 4-like [Source:NCBI gene;Acc:108415172]
gene21154	877.924	1370.46	-0.360686	1.19707	0.0324262	0.85722	792.287	628.775	732.874	561.386	821.45	834.897	1012.03	838.27	873.03	2919.26	1291.73	LOC108443608	matrix metalloproteinase-15-like [Source:NCBI gene;Acc:108443608]
gene5952	2384.03	1718.33	-0.361378	0.293665	0.0183484	0.863025	2126.93	1784.64	1882.31	1576.06	2776.84	2267.79	2185.7	2148.57	2512.89	2894.94	2396.03	slc1a4	solute carrier family 1 member 4 [Source:NCBI gene;Acc:108426819]
gene3206	1418.38	83.3158	-0.361502	1.00717	0.000122671	0.85722	1213.93	991.673	1130.94	1047.8	1404.09	1382.3	1445.42	1463.37	1382.45	170.201	85.9072	megf10	multiple EGF like domains 10 [Source:NCBI gene;Acc:108423737]
gene9005	1055.26	322.093	-0.361884	0.556821	0.00537691	0.85722	779.536	870.396	836.041	778.443	1039.94	915.397	1233.02	984.125	1092.64	586.587	404.545	ltbp1	latent transforming growth factor beta binding protein 1 [Source:NCBI gene;Acc:108430188]
gene23145	16576.9	269.83	-0.362138	0.270679	0.00289883	0.884808	14285.8	11580.1	12997.1	12365.3	16880.4	14242.7	17571.5	17991.5	16069.2	451.338	379.553	tspan7	tetraspanin 7 [Source:NCBI gene;Acc:108411596]
gene23426	5609.65	2411.09	-0.36308	-0.209469	0.00954158	0.86341	4916.94	4150.47	4613.31	3647.26	5206.47	6067.38	5844.94	4973.52	5906.9	3420.74	4012.65	LOC108411901	integrin alpha-V-like
gene4090	946.697	1365.08	-0.363509	-0.197742	0.00290151	0.868898	797.388	760.313	709.515	659.018	901.054	818.797	992.508	1025.8	989.134	1945.16	2263.26	prkca	protein kinase C alpha [Source:NCBI gene;Acc:108424771]
gene782	8075.29	3273.79	-0.36419	-2.47783	4.47e-06	0.85722	6495.57	6363.31	5978.81	6099.4	7435.39	7652.07	8554.62	7881.02	8814.91	1524.21	8614.15	acaca	acetyl-CoA carboxylase alpha [Source:NCBI gene;Acc:108428823]
gene264	1753	4151.7	-0.364401	-0.0834835	0.0332739	0.980442	1420.51	1550.48	1166.95	1275.32	1693.71	1738.79	1988.14	1401.66	1931.47	6166.76	6628.91	itpr2	inositol 1,4,5-trisphosphate receptor type 2 [Source:NCBI gene;Acc:108422213]
gene6442	5647.96	1346.68	-0.36546	-0.233591	0.0169132	0.863025	4598.16	4087.97	4434.23	4311.51	5352.97	4275.69	6039.38	6159.6	6411.82	1893.49	2258.58	ap2a1	adaptor related protein complex 2 subunit alpha 1 [Source:NCBI gene;Acc:108427372]
gene6722	2059.55	556.682	-0.365915	-1.45838	0.00964308	0.85722	1708.69	1475.85	1601.03	1569.96	2380.51	1772.14	2234.9	1805.57	2092.57	454.377	1266.74	gpr17	G protein-coupled receptor 17 [Source:NCBI gene;Acc:108427681]
gene26155	1203.73	647.137	-0.367189	-0.448194	0.00498741	0.85722	982.708	889.054	1034.59	805.466	1121.24	1290.3	1272.07	1238.97	1091.74	837.33	1158.97	LOC108414914	protein ABHD17A-like [Source:NCBI gene;Acc:108414914]
gene17278	2589.34	1540.33	-0.367715	-0.394023	0.0169446	0.85722	2046.18	1958.16	2316.39	1662.36	2600.69	2717.44	2701.09	2150.97	2767.6	2036.34	2714.67	dusp6	dual specificity phosphatase 6 [Source:NCBI gene;Acc:108439339]
gene5004	7094.14	1358.59	-0.368161	0.622475	0.0265069	0.85722	5579.16	4775.51	6434.3	5074.26	5904.27	8393.82	6941.31	6898.49	7319.95	2519.59	1660.35	atp2b4	ATPase plasma membrane Ca2+ transporting 4 [Source:NCBI gene;Acc:108425769]
gene15013	1872.33	6240.75	-0.36858	-0.169049	0.00201559	0.916788	1677.23	1452.53	1374.26	1264.86	1881.71	1980.29	1858.51	1732.64	1906.27	8987.24	10251.1	ctnna1	catenin alpha 1 [Source:NCBI gene;Acc:108436845]
gene3191	3705.34	657.538	-0.368641	0.647862	0.00414953	0.85722	2807.86	3138.28	2796.21	2682.27	3469.57	3026.79	4039.53	4151.28	3848.53	1227.88	795.032	abca2	ATP binding cassette subfamily A member 2 [Source:NCBI gene;Acc:108423734]
gene23235	4582.09	4869.69	-0.371462	-0.254115	0.00999503	0.863025	3982.69	3099.09	3917.42	3101.57	4389.25	5214.08	4280.04	4346.82	4688.26	6794.38	8220.53	canx	calnexin [Source:NCBI gene;Acc:108411692]
gene17104	1777.17	470.979	-0.372217	0.98576	0.00208676	0.85722	1287.04	1401.22	1455.04	1327.62	1541.28	1607.69	1795.26	1902.54	2052.07	957.383	490.452	LOC108439146	transcription factor AP-1-like [Source:NCBI gene;Acc:108439146]
gene22250	977.122	779.754	-0.372649	-0.440349	0.00770639	0.85722	810.989	738.857	764.019	694.758	1036.55	794.647	987.823	1111.55	959.433	1012.09	1393.26	map1s	microtubule associated protein 1S [Source:NCBI gene;Acc:108410622]
gene19074	1070.84	374.249	-0.373024	-0.305217	0.0443488	0.863025	836.492	766.844	918.769	774.084	979.811	842.947	1158.06	1335.94	1045.84	512.124	641.961	LOC108441323	tetraspanin-5-like [Source:NCBI gene;Acc:108441323]
gene2970	1624.25	6.9871	-0.373926	0.82917	0.00606197	0.896521	1310.84	1353.64	1225.35	1105.34	1376.14	1628.39	1782.77	1517.86	1829.76	13.6769	7.80974	LOC108423428	proto-oncogene c-Fos-like [Source:NCBI gene;Acc:108423428]
gene5874	3052.75	21.0396	-0.375058	-0.866821	0.000356278	0.863025	2459.32	2402.22	2400.09	2123.5	2731.11	2761.14	3179.77	3260.92	3363.42	22.7948	42.1726	ntrk2	neurotrophic receptor tyrosine kinase 2 [Source:NCBI gene;Acc:108426731]
gene11030	1218.46	214.07	-0.375837	-0.153757	0.0284667	0.961875	909.6	1051.38	847.72	937.967	1158.5	949.897	1342.35	1452.95	1202.44	310.01	349.876	dgkq	diacylglycerol kinase theta [Source:NCBI gene;Acc:108432438]
gene7506	1418.71	778.904	-0.375907	-0.528448	0.00575996	0.85722	1118.72	1133.47	966.459	1141.95	1639.51	1182.2	1461.82	1428.1	1393.25	975.619	1427.62	LOC108428553	tudor domain-containing protein 7B-like [Source:NCBI gene;Acc:108428553]
gene25912	1894.93	2945.71	-0.376215	0.645036	3.96e-05	0.85722	1614.33	1334.98	1475.48	1394.75	1894.42	1940.04	1863.2	1995.5	1799.16	5496.59	3565.93	LOC108414649	integrin beta-4-like [Source:NCBI gene;Acc:108414649]
gene21561	426.077	26.857	-0.37876	3.27395	0.00832863	0.85722	342.588	308.79	327.993	329.509	395.481	370.299	484.15	439.17	446.415	74.4631	7.80974	LOC108444036	calcium-binding mitochondrial carrier protein SCaMC-3-like [Source:NCBI gene;Acc:108444036]
gene11064	897.417	916.266	-0.378863	-0.630117	0.0401049	0.85722	832.242	568.136	765.965	585.794	842.621	993.597	913.638	879.943	868.53	1100.23	1727.52	LOC108432484	uncharacterized abhydrolase domain-containing protein DDB_G0269086-like [Source:NCBI gene;Acc:108432484]
gene1962	14860.2	475.835	-0.37954	0.61805	0.000683397	0.85722	12754.8	11080.1	10858.8	10890.4	13421.8	14698.1	16255	13886.7	16263.6	881.4	582.607	LOC108443069	acyl-CoA desaturase-like [Source:NCBI gene;Acc:108443069]
gene490	1361.8	2721.38	-0.380141	0.586017	0.000594136	0.85722	1162.08	1024.32	1003.44	987.655	1406.63	1208.65	1477.44	1292.67	1443.65	4996.63	3376.93	LOC108425758	polypeptide N-acetylgalactosaminyltransferase 12-like [Source:NCBI gene;Acc:108425758]
gene6268	2867.87	2135.77	-0.38084	-0.483297	0.000141199	0.85722	2447.42	2093.43	2329.04	1921.26	2830.19	2972.74	2797.14	2845.79	2937.7	2724.74	3864.26	upf1	UPF1, RNA helicase and ATPase [Source:NCBI gene;Acc:108427177]
gene4593	995.899	1647.84	-0.382793	0.71977	0.0251057	0.85722	878.147	678.218	865.239	628.508	1021.31	1045.35	1081.53	911.999	935.132	3136.57	1932.13	pim3	Pim-3 proto-oncogene, serine/threonine kinase [Source:NCBI gene;Acc:108425338]
gene15167	3345.62	583.333	-0.383115	0.11726	0.00114287	0.955387	2707.55	2472.18	2731	2334.46	2919.96	3806.49	3536.64	3232.87	3292.31	928.509	868.443	LOC108437035	rho GTPase-activating protein 35-like [Source:NCBI gene;Acc:108437035]
gene22022	2383.73	19.9808	-0.383302	0.417273	0.0220666	0.942196	1788.6	1804.23	1933.89	1772.2	1925.75	2915.24	2213.82	2715.96	2192.48	34.9521	26.5531	LOC108444550	CUGBP Elav-like family member 5 [Source:NCBI gene;Acc:108444550]
gene2498	1530.71	240.26	-0.383489	0.434778	0.000210423	0.863025	1245.39	1066.3	1223.4	1153.28	1529.42	1388.05	1622.68	1457.76	1685.76	422.464	317.076	LOC108415424	mucin-5AC-like [Source:NCBI gene;Acc:108415424]
gene23303	1053.42	713.76	-0.383878	-0.170617	0.00897857	0.907869	956.355	768.71	849.666	650.301	1031.47	1059.15	1062.79	1032.21	1102.54	1027.29	1173.02	shoc2	SHOC2, leucine rich repeat scaffold protein [Source:NCBI gene;Acc:108411769]
gene5345	473.12	18.0069	-0.383999	-0.17929	0.0226066	0.99689	302.633	399.281	377.63	370.48	402.256	440.449	501.33	504.885	526.518	25.8341	29.677	cdh23	cadherin-related 23 [Source:NCBI gene;Acc:108426097]
gene18403	5737.57	359.871	-0.384381	0.149678	0.00302596	0.944931	4774.98	4329.59	4624.02	3838.17	5697.64	4708.08	6071.4	6345.53	5996.91	578.989	529.501	dmxl2	Dmx like 2 [Source:NCBI gene;Acc:108440582]
gene18738	1190.89	907.62	-0.384501	-0.0681148	0.0165024	0.992457	1077.07	857.335	979.112	731.37	1073.81	1247.75	1246.3	1255.8	1155.64	1355.53	1441.68	tm9sf4	transmembrane 9 superfamily member 4 [Source:NCBI gene;Acc:108440954]
gene11790	3557.01	1504.53	-0.385343	-0.164756	0.0183484	0.896521	3243.11	2353.71	2973.35	2310.92	3435.69	4062.94	3649.09	3369.11	3336.42	2170.07	2467.88	rab6a	RAB6A, member RAS oncogene family [Source:NCBI gene;Acc:108433285]
gene15579	4208.16	15.9808	-0.385983	0.528661	0.026103	0.928066	2955.78	3394.82	3301.34	3225.35	3884.52	3153.29	4637.69	5163.45	4316.55	28.8734	20.3053	shisa7	shisa family member 7 [Source:NCBI gene;Acc:108437478]
gene24	437.703	463.827	-0.386377	0.155502	0.0230435	0.936441	387.643	308.79	302.688	339.098	456.455	435.849	499.768	420.738	385.213	747.67	681.01	LOC108430572	lysyl oxidase homolog 1-like [Source:NCBI gene;Acc:108430572]
gene4738	3480.43	6118.69	-0.386435	-1.16717	0.0210847	0.85722	3201.45	2439.53	2554.84	2447.78	3165.54	3485.64	4212.89	2981.23	3637.03	5767.09	13139.1	elovl5	ELOVL fatty acid elongase 5 [Source:NCBI gene;Acc:108425474]
gene20736	422.069	428.206	-0.386774	0.295527	0.0224249	0.863025	312.834	313.454	364.977	298.127	403.95	505.998	383.416	432.759	394.214	721.836	596.664	col4a3bp	collagen type IV alpha 3 binding protein [Source:NCBI gene;Acc:108443143]
gene4627	347.064	1015.55	-0.388131	-1.74008	0.0404667	0.85722	264.379	284.534	212.173	298.999	365.841	349.599	299.861	383.873	345.612	715.758	2425.71	ckap4	cytoskeleton associated protein 4 [Source:NCBI gene;Acc:108425320]
gene1325	423.673	199.357	-0.389897	0.307983	0.00830064	0.88249	335.787	306.924	333.832	317.305	353.139	435.849	462.285	460.007	419.415	337.363	276.465	lrig1	leucine rich repeats and immunoglobulin like domains 1 [Source:NCBI gene;Acc:108435577]
gene10175	630.762	222.377	-0.390627	-0.776625	0.00784221	0.85722	540.66	438.463	474.957	472.47	577.555	555.448	728.568	639.521	671.423	250.743	435.784	LOC108431517	coenzyme Q-binding protein COQ10 homolog A, mitochondrial-like [Source:NCBI gene;Acc:108431517]
gene10168	4446.95	622.789	-0.391023	2.30726	0.000200126	0.85722	3663.05	3372.43	3396.72	3143.41	3878.6	4149.19	4643.16	4787.59	4919.57	1585	324.885	irs2	insulin receptor substrate 2 [Source:NCBI gene;Acc:108431491]
gene2647	2645.72	1527.3	-0.39181	0.194945	0.00494903	0.87014	2388.76	1804.23	2110.05	1767.84	2394.91	2856.59	2698.75	2518.01	2841.4	2493.75	2210.16	LOC108417963	peroxisome proliferator-activated receptor gamma coactivator 1-beta-like [Source:NCBI gene;Acc:108417963]
gene20883	1191.18	423.245	-0.392938	0.257953	0.0370214	0.867513	1079.62	703.407	1036.53	812.44	1071.27	1213.25	1320.48	1232.56	1156.54	705.12	598.226	LOC108443300	phosphatidate cytidylyltransferase 2-like [Source:NCBI gene;Acc:108443300]
gene5086	718.403	942.68	-0.393116	-0.0938495	0.00954428	0.966206	636.72	455.255	582.017	515.185	663.934	779.697	729.349	701.229	741.626	1395.04	1510.4	pak4	p21 (RAC1) activated kinase 4 [Source:NCBI gene;Acc:108425875]
gene4101	390.64	50.4978	-0.394315	0.0097426	0.00999503	0.99689	308.584	318.119	292.955	271.104	342.129	387.549	402.157	378.263	457.216	77.5024	78.0974	cunh17orf58
gene19892	605.631	238.09	-0.394646	-0.17659	0.0422533	0.942215	505.806	427.268	476.903	437.602	562.312	456.548	673.125	725.272	632.722	341.922	392.049	rnf6	ring finger protein 6 [Source:NCBI gene;Acc:108442212]
gene7421	1068.99	22311.6	-0.395997	0.623055	0.00917409	0.85722	912.15	778.039	834.094	730.499	1009.45	1135.05	1121.35	891.162	1226.74	41384.8	27260.7	col6a1	collagen type VI alpha 1 chain [Source:NCBI gene;Acc:108428451]
gene22770	2884.58	135.146	-0.396394	-0.493268	0.000684607	0.863025	2121.83	2267.88	2183.05	2215.9	2773.45	2359.79	3275.82	3050.95	3073.61	171.721	245.226	LOC108411181	microtubule-associated protein 1A-like [Source:NCBI gene;Acc:108411181]
gene19947	3472.43	7.0132	-0.39714	-0.86682	0.0155901	0.89192	2949.82	2476.85	2986.97	2159.24	3322.21	2966.99	3708.43	4084.76	3417.42	7.59828	14.0575	LOC108442276	gamma-aminobutyric acid receptor subunit alpha-1 [Source:NCBI gene;Acc:108442276]
gene11803	339.298	3870.65	-0.397508	-0.370839	0.0279482	0.860407	301.783	270.541	228.719	231.005	372.616	348.449	349.838	298.123	340.212	5163.79	6774.17	aim1	crystallin beta-gamma domain containing 1 [Source:NCBI gene;Acc:108433296]
gene23066	709.822	259.156	-0.398348	-0.275736	0.0397227	0.884331	521.957	620.378	541.139	478.572	628.367	586.498	869.128	681.996	811.828	358.639	440.469	LOC108411508	RAC-alpha serine/threonine-protein kinase-like [Source:NCBI gene;Acc:108411508]
gene20557	648.304	318.268	-0.399463	-0.383702	0.0433054	0.863025	526.208	438.463	484.689	523.902	624.979	474.948	716.855	769.349	683.124	422.464	559.178	chpf2	chondroitin polymerizing factor 2 [Source:NCBI gene;Acc:108442952]
gene21701	672.279	23.0135	-0.401003	-0.270364	0.00653903	0.981905	517.707	569.069	428.24	529.132	680.872	610.648	762.146	625.096	711.025	31.9128	39.0487	dnah10	dynein axonemal heavy chain 10 [Source:NCBI gene;Acc:108444190]
gene26125	1368.72	11.9415	-0.401569	2.78852	0.00467509	0.85722	941.054	1123.21	985.925	1111.44	1210.16	1182.2	1514.92	1573.96	1424.75	31.9128	4.68585	LOC108414882	chromodomain-helicase-DNA-binding protein 5-like
gene4820	3055.48	2441.69	-0.40419	0.136667	1.15e-05	0.925903	2384.51	2141.94	2484.76	2260.36	2792.08	3316.59	3216.48	2931.54	3162.71	3911.59	3609.66	LOC108425568	low-density lipoprotein receptor-related protein 1-like [Source:NCBI gene;Acc:108425568]
gene19020	12212.2	631.962	-0.404402	0.36897	0.000519793	0.863025	10522.5	9349.52	8928.8	8264.75	11117.5	11281.5	13033	12787.2	13446.5	1089.59	855.948	LOC108441267	microtubule-associated protein futsch-like
gene17552	1200.79	5.98055	-0.406825	1.56613	0.00490158	0.863025	887.498	875.993	916.822	962.375	1207.62	992.447	1230.68	1482.6	1152.04	13.6769	4.68585	LOC108439646	synaptotagmin-7-like [Source:NCBI gene;Acc:108439646]
gene16069	1874.99	604.893	-0.407821	-1.07477	0.00395834	0.85722	1379.7	1449.73	1454.07	1401.72	1777.55	1542.14	2099.81	2262.37	1792.86	595.705	1272.99	LOC108437991	next to BRCA1 gene 1 protein-like [Source:NCBI gene;Acc:108437991]
gene24119	448.028	469.885	-0.408315	-0.373986	0.00490158	0.863025	394.443	307.857	340.645	312.946	470.005	485.298	435.735	441.574	431.115	626.098	823.147	LOC108412670	AN1-type zinc finger protein 5-like [Source:NCBI gene;Acc:108412670]
gene8695	5142.02	267.366	-0.408925	1.08748	0.00288147	0.85722	4274.27	3626.18	4354.42	3317.75	4761.87	5715.48	4984.4	4814.04	5704.4	556.194	265.531	nectin1	nectin cell adhesion molecule 1 [Source:NCBI gene;Acc:108429886]
gene1826	3043.2	3806.71	-0.409962	-0.150469	0.00389155	0.920337	2616.59	2347.18	1985.47	2265.59	3269.71	2664.54	3478.85	2747.22	3220.31	5519.39	6214.99	cyfip1	cytoplasmic FMR1 interacting protein 1 [Source:NCBI gene;Acc:108441232]
gene471	676.521	649.843	-0.411275	-0.243627	0.0104939	0.863025	579.764	585.861	418.507	462.882	618.204	687.698	701.237	734.087	680.424	910.273	1093.36	col8a2	collagen type VIII alpha 2 chain [Source:NCBI gene;Acc:108425550]
gene14859	1541.21	157.899	-0.412075	0.274369	0.010644	0.9123	1056.67	1134.41	1155.27	1317.16	1445.58	1392.65	1842.11	1779.12	1334.75	264.42	221.797	LOC108436680	protein phosphatase 1 regulatory subunit 29-like [Source:NCBI gene;Acc:108436680]
gene15890	961.666	848.514	-0.415131	-0.27812	0.00895463	0.863025	774.435	698.742	703.676	728.755	1227.94	846.397	898.021	965.693	926.132	1173.17	1443.24	LOC108437808	eukaryotic peptide chain release factor subunit 1 [Source:NCBI gene;Acc:108437808]
gene20708	1446.73	9.00019	-0.416363	-0.0188254	0.00580165	0.99689	962.306	1128.81	1237.03	1041.7	1302.46	1353.55	1685.94	1322.32	1661.46	13.6769	14.0575	fam46d	terminal nucleotidyltransferase 5D [Source:NCBI gene;Acc:108443115]
gene21754	614.211	544.07	-0.417056	-0.0665683	0.0342	0.99689	566.162	420.738	411.694	455.908	564.852	505.998	736.377	664.365	639.922	813.016	863.758	prss35	serine protease 35 [Source:NCBI gene;Acc:108444249]
gene12203	1201.22	1704.82	-0.418688	-0.621465	0.00506854	0.85722	1071.12	870.396	862.319	819.414	1054.33	1124.7	1370.46	1180.47	1358.15	2054.57	3206.68	LOC108433745	ETS domain-containing transcription factor ERF-like [Source:NCBI gene;Acc:108433745]
gene6484	188.219	221.05	-0.418924	-0.11025	0.0422669	0.988836	160.668	120.344	150.857	135.988	208.326	171.349	199.907	175.508	198.007	325.206	356.124	plekhh3	pleckstrin homology, MyTH4 and FERM domain containing H3 [Source:NCBI gene;Acc:108427409]
gene21698	3103.57	752.115	-0.419098	0.217515	0.0348224	0.868637	2575.78	2048.65	2457.51	2273.44	3002.95	4116.99	2871.32	2469.93	3248.21	1237	1079.31	fam214b
gene13561	1407.81	521.833	-0.419969	-0.73074	0.0136821	0.85722	1276.84	1004.73	1014.15	949.299	1332.1	1124.7	1539.13	1548.31	1594.86	600.264	1010.58	LOC108435236	dnaJ homolog subfamily C member 5-like [Source:NCBI gene;Acc:108435236]
gene428	1129.14	1228.38	-0.420235	-0.512724	0.00822583	0.85722	897.699	699.675	891.517	915.302	1137.33	972.897	1269.72	1296.67	1045.84	1548.53	2241.4	atxn1	ataxin 1 [Source:NCBI gene;Acc:108425212]
gene19010	1398.05	2265.56	-0.420257	-0.215995	0.0346392	0.863025	1203.73	1011.26	975.219	1025.14	1556.52	976.347	1517.26	1411.27	1627.26	3206.47	3778.35	LOC108441254	actin-related protein 2-A-like [Source:NCBI gene;Acc:108441254]
gene22633	1380.72	628.243	-0.42108	0.171973	0.0425757	0.911164	1332.95	935.699	1073.52	818.542	1400.7	1190.25	1575.05	1563.54	1269.94	1018.17	916.864	LOC108411041	mitogen-activated protein kinase 1-like [Source:NCBI gene;Acc:108411041]
gene18659	1087.66	894.188	-0.42255	-0.351296	0.00706061	0.861535	882.397	724.863	801.003	868.23	1091.6	883.197	1289.25	1198.9	1053.04	1202.05	1555.7	LOC108440866	guanine nucleotide-binding protein subunit beta-4 [Source:NCBI gene;Acc:108440866]
gene24775	358.096	383.053	-0.424006	-0.659011	0.0183917	0.85722	234.626	287.333	258.89	296.384	372.616	394.449	406.061	315.754	326.711	454.377	727.868	LOC108413394	solute carrier family 12 member 9-like [Source:NCBI gene;Acc:108413394]
gene19304	2392.22	9.49041	-0.425796	0.440605	0.00899184	0.961538	1689.14	1700.68	2079.88	1726	2373.74	1813.54	2616.75	2697.53	2646.99	16.7162	12.4956	LOC108441573	phospholipid phosphatase-related protein type 4-like [Source:NCBI gene;Acc:108441573]
gene2355	770.067	79.0408	-0.42594	-0.238393	0.00395596	0.955884	630.769	535.485	581.043	568.359	770.638	725.648	932.38	671.577	807.328	110.935	132.766	phospho1	phosphoethanolamine/phosphocholine phosphatase [Source:NCBI gene;Acc:108413699]
gene17158	9455.39	8184.85	-0.427023	0.0527403	0.000104139	0.99689	7749.45	7207.59	7357.94	6102.02	8726.84	9864.67	9590.86	9197.73	10629.4	12748.4	12469	cltc	clathrin heavy chain [Source:NCBI gene;Acc:108439202]
gene2337	12850.1	3584.18	-0.428154	0.340168	0.000321122	0.863025	10502.9	9754.4	9634.42	8711.94	12382.7	10895.1	13745.2	14154.4	14119.7	6125.73	4909.2	LOC108413532	synaptic vesicle membrane protein VAT-1 homolog [Source:NCBI gene;Acc:108413532]
gene14833	1364.25	24.9222	-0.428358	1.49019	0.000211135	0.85722	1054.12	1091.49	1056.97	896.996	1225.4	1284.55	1489.15	1405.66	1525.55	56.2272	20.3053	fbxl16	F-box and leucine rich repeat protein 16 [Source:NCBI gene;Acc:108436650]
gene25416	308.788	240.822	-0.431316	-0.60879	0.0413928	0.85722	268.63	241.621	244.291	171.728	303.174	328.899	350.618	290.91	295.21	291.774	451.403	memo1	mediator of cell motility 1 [Source:NCBI gene;Acc:108414092]
gene7283	1876.8	3042.13	-0.431688	-0.028313	0.0444034	0.99689	1497.86	1364.83	1375.23	1393	2113.75	1277.65	2391.08	1981.07	1777.56	4607.59	4767.07	LOC108428303	muscleblind-like protein 1 [Source:NCBI gene;Acc:108428303]
gene19515	431.462	2372.69	-0.433338	-1.12437	0.0159032	0.85722	357.039	270.541	365.95	298.999	487.789	434.699	385.758	411.121	474.316	2282.52	5048.22	LOC108441809	endonuclease/exonuclease/phosphatase family domain-containing protein 1-like
gene14322	615.847	5691.66	-0.434999	-0.216432	0.00663827	0.880191	540.66	475.779	416.56	411.45	680.872	576.148	665.316	544.955	665.123	8054.17	9493.52	LOC108436067	gelsolin-like [Source:NCBI gene;Acc:108436067]
gene18429	917.109	214.238	-0.43675	-4.08485	0.0327926	0.85722	863.695	619.446	613.161	646.814	830.765	1008.55	1106.52	762.938	958.533	36.4717	627.903	LOC108440612	solute carrier family 22 member 6-A-like [Source:NCBI gene;Acc:108440612]
gene17728	399.505	756.399	-0.437215	-1.18116	0.0273186	0.85722	310.284	295.729	306.581	282.436	398.022	400.199	431.05	307.74	496.817	708.159	1629.11	mcm3	minichromosome maintenance complex component 3 [Source:NCBI gene;Acc:108439849]
gene6669	1774.95	10995.7	-0.437726	-1.69693	0.00270338	0.85722	1294.69	1395.62	1163.06	1456.64	2184.04	1653.69	1766.37	1588.38	1838.76	7929.56	26081.4	LOC108427619	cytosolic 10-formyltetrahydrofolate dehydrogenase-like [Source:NCBI gene;Acc:108427619]
gene19235	817.382	14.9351	-0.438844	2.3031	0.0276866	0.85722	653.722	634.372	539.193	618.047	768.945	622.148	1006.56	786.178	981.034	37.9914	7.80974	dyrk4	dual specificity tyrosine phosphorylation regulated kinase 4 [Source:NCBI gene;Acc:108441500]
gene6270	661.283	704.073	-0.438858	-0.371246	0.000108509	0.860941	516.007	459.92	524.594	476.829	611.429	668.148	749.652	653.145	684.924	939.147	1232.38	pgpep1	pyroglutamyl-peptidase I [Source:NCBI gene;Acc:108427178]
gene10098	1261.23	25.9549	-0.438944	0.77764	0.0354564	0.863025	859.445	1024.32	1045.29	844.693	1177.98	907.347	1384.51	1579.57	1378.85	50.1486	29.677	LOC108431418	disintegrin and metalloproteinase domain-containing protein 11-like [Source:NCBI gene;Acc:108431418]
gene8710	1162.22	1001.83	-0.439105	-0.604991	0.00523041	0.85722	986.109	786.435	936.288	763.624	1000.98	1368.5	1168.21	1116.36	1265.44	1215.72	1875.9	baz1b	bromodomain adjacent to zinc finger domain 1B [Source:NCBI gene;Acc:108429895]
gene21783	1347.37	399.453	-0.43924	0.0425729	1.28e-05	0.99689	1031.16	1024.32	1030.7	944.941	1359.2	1187.95	1497.74	1488.21	1327.55	620.019	610.722	amer1	APC membrane recruitment protein 1 [Source:NCBI gene;Acc:108444280]
gene14969	2173.69	613.935	-0.439343	0.0375714	0.0017955	0.99689	1713.79	1708.14	1567.94	1508.07	1690.32	2268.94	2262.23	2384.98	2471.49	951.304	940.293	nab1	NGFI-A binding protein 1 [Source:NCBI gene;Acc:108436795]
gene2691	2887.86	30.0463	-0.439948	-0.704716	0.000108509	0.863025	2435.52	1916.18	2224.9	2050.28	2879.31	3172.84	2858.05	2651.85	3145.61	34.9521	57.7921	LOC108418869	aggrecan core protein-like [Source:NCBI gene;Acc:108418869]
gene9015	194.043	173.088	-0.440138	-1.67721	0.0127159	0.85722	164.068	141.801	134.312	139.475	184.614	189.749	212.401	192.337	209.707	126.131	409.231	LOC108430231	kinesin-like protein KIF20B [Source:NCBI gene;Acc:108430231]
gene5155	302.269	1.00002	-0.441124	-0.0188281	0.00626192	0.99689	234.626	247.218	180.055	240.594	315.877	294.399	295.956	314.952	319.511	1.51966	1.56195	map3k19
gene21738	393.311	135.408	-0.441381	0.291128	0.00144438	0.9123	311.134	263.078	301.714	298.999	394.635	387.549	454.476	395.894	370.813	227.948	188.996	znf609	zinc finger protein 609 [Source:NCBI gene;Acc:108444232]
gene23569	233.901	207.814	-0.442606	-0.691252	0.0300506	0.85722	161.518	144.599	207.307	185.676	221.029	208.149	251.446	248.436	262.809	243.145	398.297	mlec	malectin [Source:NCBI gene;Acc:108412044]
gene3507	265.858	526.542	-0.442847	0.815998	0.0427708	0.85722	223.575	212.701	207.307	150.807	251.516	249.549	325.63	266.868	261.009	1027.29	591.978	LOC108424096	transforming growth factor beta-1-like [Source:NCBI gene;Acc:108424096]
gene19145	823.604	1635.19	-0.443834	1.06653	0.0223099	0.85722	583.164	684.749	591.749	598.869	734.223	719.898	1018.28	710.846	1017.94	3385.79	1640.05	hspg2	heparan sulfate proteoglycan 2 [Source:NCBI gene;Acc:108441404]
gene7195	725.226	136.957	-0.446255	0.12873	0.0108107	0.991201	605.267	507.498	606.348	441.089	653.772	863.647	780.107	698.825	702.924	218.83	203.053	LOC108428208	pyridoxal kinase-like [Source:NCBI gene;Acc:108428208]
gene3323	4205.9	885.672	-0.446904	-0.0954202	0.0169187	0.965816	4138.26	3078.57	2733.92	2579.41	3936.18	4596.53	4776.69	3926.08	4221.15	1309.94	1419.81	LOC108423906	collagen alpha-1(XVIII) chain-like [Source:NCBI gene;Acc:108423906]
gene20737	1324.77	20.5102	-0.447149	-0.23033	0.00891938	0.996316	1031.16	1042.98	1046.27	829.003	1492.16	999.347	1418.09	1452.95	1398.65	28.8734	34.3629	LOC108443144	synaptic vesicle glycoprotein 2C-like [Source:NCBI gene;Acc:108443144]
gene5484	1068.63	173.356	-0.447224	-0.950556	0.00690231	0.85722	867.946	669.822	899.303	747.061	929.847	951.047	1242.39	1155.63	1177.24	180.839	354.562	extl3	exostosin like glycosyltransferase 3 [Source:NCBI gene;Acc:108426307]
gene12846	280.721	279.196	-0.447324	0.476339	0.00506854	0.863025	229.525	221.097	206.334	178.702	278.615	295.549	260.816	286.903	311.411	496.927	362.372	creb3l1	cAMP responsive element binding protein 3 like 1 [Source:NCBI gene;Acc:108434448]
gene15149	187.505	15.4318	-0.448768	2.35968	0.0342677	0.85722	159.818	137.136	110.953	149.935	193.93	173.649	200.688	177.111	212.407	39.511	7.80974	dnaaf2
gene10169	2482.64	6195.4	-0.449082	0.284108	0.0223711	0.863025	2235.75	1854.61	1859.92	1439.2	2087.5	2573.69	2626.12	2259.16	3135.71	10406.6	8670.38	col4a1	collagen type IV alpha 1 chain [Source:NCBI gene;Acc:108431493]
gene3518	1160.44	797.455	-0.449412	0.0155452	0.0369907	0.99689	1087.27	741.655	781.537	840.335	949.325	1498.45	1149.47	1093.12	1234.84	1226.36	1230.82	LOC108424104	elastin-like
gene16020	460.812	1175.79	-0.449575	-0.899633	0.00481416	0.85722	320.485	301.327	405.854	344.328	515.735	432.399	434.173	456.801	513.018	1255.24	2375.72	LOC108437939	aldose reductase-like [Source:NCBI gene;Acc:108437940]
gene8754	3308.82	239.307	-0.450142	1.36468	0.0397453	0.85722	2945.57	2437.67	2042.9	2419.89	3528	2364.39	3688.13	4189.75	3139.31	527.32	207.739	LOC108429950	basal cell adhesion molecule-like [Source:NCBI gene;Acc:108429950]
gene19617	5496.33	23.9875	-0.450374	0.222182	0.0178511	0.995497	5070.81	3489.98	3877.52	3910.52	5358.05	4611.48	6662.53	4973.52	6480.22	39.511	34.3629	bcan	brevican [Source:NCBI gene;Acc:108441914]
gene10869	1803.15	15.5036	-0.450846	-0.111935	0.00111695	0.99689	1166.33	1347.11	1477.43	1373.83	1587.01	1795.14	1942.85	2187.03	1700.16	22.7948	24.9912	xkr4	XK related 4 [Source:NCBI gene;Acc:108432262]
gene2613	2812.5	13417.1	-0.451659	1.188	0.0182346	0.85722	2438.92	1846.21	2097.4	1976.18	2554.12	3663.89	2985.33	2283.2	2872	28525.4	12701.8	LOC108417510	neuroblast differentiation-associated protein AHNAK-like [Source:NCBI gene;Acc:108417510]
gene16035	590.394	295.634	-0.452306	0.54383	0.000442128	0.85722	475.202	418.872	452.572	407.092	575.015	635.948	639.547	524.92	641.722	536.438	373.306	igf1	insulin like growth factor 1 [Source:NCBI gene;Acc:108437950]
gene6486	507.355	399.185	-0.453664	-0.214378	0.0388987	0.896972	376.591	334.911	389.309	407.963	508.113	356.499	573.952	628.302	527.418	565.312	665.39	fam134c	reticulophagy regulator family member 3 [Source:NCBI gene;Acc:108427411]
gene20689	1226.8	67.7731	-0.454693	1.62328	0.000556948	0.85722	941.054	903.047	884.704	916.174	1129.7	1036.15	1397.79	1443.33	1268.14	156.524	51.5443	LOC108443093	gap junction delta-2 protein-like [Source:NCBI gene;Acc:108443093]
gene14963	1385.78	1599.95	-0.454814	-1.88293	0.0145674	0.85722	1048.17	945.961	1176.69	943.197	1395.62	1512.24	1721.86	1072.28	1378.85	1044	3906.43	LOC108436788	serine/threonine-protein kinase SIK2-like [Source:NCBI gene;Acc:108436788]
gene19131	599.928	388.937	-0.456381	0.0627861	0.00490158	0.99689	518.557	426.335	455.491	380.068	605.501	581.898	586.446	733.286	561.619	607.862	590.417	ap1b1	adaptor related protein complex 1 subunit beta 1 [Source:NCBI gene;Acc:108441390]
gene10908	434.198	2645.41	-0.457618	-0.763664	0.00112143	0.85722	360.44	309.723	341.618	276.334	429.356	430.099	491.178	438.369	432.015	2999.8	5166.93	LOC108432318	nectin-2-like [Source:NCBI gene;Acc:108432318]
gene18434	3510.16	34.4061	-0.45858	1.27395	0.00123516	0.85722	2437.22	2646.64	2664.82	2659.61	3819.32	2774.94	4271.45	3615.14	3485.82	74.4631	31.239	camk2a	calcium/calmodulin dependent protein kinase II alpha [Source:NCBI gene;Acc:108440617]
gene21816	527.658	354.039	-0.458649	-0.696235	0.0159032	0.85722	343.438	388.086	359.137	474.214	518.275	492.198	632.519	597.047	459.916	413.346	679.448	sh3gl1	SH3 domain containing GRB2 like 1, endophilin A2 [Source:NCBI gene;Acc:108444320]
gene25923	729.681	20.4972	-0.459074	0.0515634	0.0251057	0.99689	692.826	495.37	436.999	536.977	650.385	681.948	890.993	786.98	726.325	31.9128	31.239	LOC108414661	solute carrier family 22 member 5-like [Source:NCBI gene;Acc:108414661]
gene8395	1474.58	926.927	-0.463525	-0.455245	0.0369907	0.85722	1396.7	933.833	1218.54	810.696	1343.96	1704.29	1422.78	1394.44	1691.16	1195.97	1663.48	LOC108429554	midnolin-like [Source:NCBI gene;Acc:108429554]
gene17629	1622.28	184.103	-0.468447	0.981173	0.0169132	0.85722	964.856	1290.2	1193.23	1342.44	1539.58	1279.95	1875.69	2045.99	1587.65	373.835	192.12	LOC108439719	chromodomain-helicase-DNA-binding protein 6-like [Source:NCBI gene;Acc:108439719]
gene8397	7697.58	119.839	-0.468576	0.591227	0.00400432	0.863025	6273.69	5956.57	5700.45	4790.08	6487.76	6814.88	8845.89	8012.45	9372.92	220.35	148.385	cbarp	CACN subunit beta associated regulatory protein [Source:NCBI gene;Acc:108429556]
gene17616	884.61	64.9231	-0.469724	0.520039	0.00715083	0.864827	744.682	542.948	666.691	652.916	730.836	1070.65	920.666	957.679	861.33	117.013	82.7833	sobp	sine oculis binding protein homolog [Source:NCBI gene;Acc:108439694]
gene2917	687.657	167.14	-0.471132	-1.95469	0.000577988	0.85722	531.309	458.054	460.358	577.948	729.142	595.698	721.54	739.697	745.226	104.856	412.354	smoc1	SPARC related modular calcium binding 1 [Source:NCBI gene;Acc:108423470]
gene21573	607.999	1042.86	-0.473602	-1.30453	0.0191806	0.85722	495.605	441.262	458.411	394.888	652.078	612.948	693.428	447.985	716.425	919.391	2303.87	mcm2	minichromosome maintenance complex component 2 [Source:NCBI gene;Acc:108444049]
gene12100	5514.61	4638.76	-0.475739	0.899292	0.0185964	0.85722	4768.18	4101.03	4463.43	2892.36	5630.74	5062.28	6136.99	4818.05	6706.13	9237.98	5024.79	znf467	zinc finger protein 467 [Source:NCBI gene;Acc:108433636]
gene14053	350.958	35.3344	-0.475892	2.58998	0.0116648	0.85722	310.284	253.749	220.933	245.824	382.779	403.649	363.113	303.733	351.012	92.699	15.6195	bbof1	basal body orientation factor 1 [Source:NCBI gene;Acc:108435776]
gene22912	272.121	828.514	-0.476574	-0.0170865	0.026097	0.99689	214.224	217.366	195.628	171.728	258.291	353.049	242.075	294.116	252.009	1259.79	1293.29	LOC108411335	chloride channel protein 2-like [Source:NCBI gene;Acc:108411335]
gene4115	816.247	99.852	-0.477072	0.656901	0.000900556	0.863025	651.172	547.612	662.798	538.721	714.746	838.347	899.582	950.466	794.727	186.918	120.27	ube2o	ubiquitin conjugating enzyme E2 O [Source:NCBI gene;Acc:108424790]
gene10834	517.615	873.864	-0.477572	-1.606	0.00358901	0.85722	372.341	331.179	404.881	412.322	530.978	542.798	551.307	430.355	606.621	661.05	2041.47	mcm5	minichromosome maintenance complex component 5 [Source:NCBI gene;Acc:108432172]
gene18195	2578.14	55.3805	-0.478204	0.981173	0.00473337	0.85722	1929.71	1817.29	2029.27	1802.71	2589.68	1938.89	2977.52	3215.24	2547.99	112.454	57.7921	LOC108440380	RNA-binding protein Nova-1-like [Source:NCBI gene;Acc:108440380]
gene4210	388.678	83.6551	-0.478546	-0.853402	0.0441754	0.85722	345.138	279.87	293.928	223.159	301.48	382.949	420.898	406.312	489.617	91.1793	167.128	LOC108424889	glycylpeptide N-tetradecanoyltransferase 1-like [Source:NCBI gene;Acc:108424889]
gene20941	2071.15	1583.85	-0.479733	1.3881	0.0114777	0.85722	1990.92	1370.43	1340.2	1379.06	1878.32	2283.89	2366.09	1807.97	2321.18	3505.84	1358.9	mmp2	matrix metallopeptidase 2 [Source:NCBI gene;Acc:108443372]
gene20884	2406.27	12.9481	-0.479962	2.05156	0.0251057	0.85722	2293.55	1398.42	1723.66	1648.42	2441.48	2286.19	2982.21	1966.65	2705.49	31.9128	7.80974	LOC108443308	glial fibrillary acidic protein-like [Source:NCBI gene;Acc:108443308]
gene9824	292.576	53.236	-0.481648	-2.40709	0.0200133	0.85722	221.024	202.439	231.639	204.853	298.94	244.949	313.136	383.873	264.609	25.8341	139.013	cenpu	centromere protein U [Source:NCBI gene;Acc:108431104]
gene20608	2651.39	632.444	-0.481678	-0.321252	0.0217246	0.863025	1984.12	1959.09	2212.25	1623.14	2217.07	3489.09	2587.08	2204.67	3147.41	860.125	1090.24	plk2	polo like kinase 2 [Source:NCBI gene;Acc:108443008]
gene23232	939.535	70.2372	-0.482903	1.8687	0.0172067	0.85722	727.68	671.688	675.451	682.554	934.928	650.898	1186.17	1053.85	1015.24	168.682	46.8585	syt16	synaptotagmin 16 [Source:NCBI gene;Acc:108411686]
gene18699	609.759	470.048	-0.483039	-1.03732	0.00621876	0.85722	547.46	436.597	450.625	353.045	547.915	634.798	662.193	603.458	693.024	471.093	980.904	LOC108440911	transforming acidic coiled-coil-containing protein 3-like [Source:NCBI gene;Acc:108440911]
gene19993	1173.45	42.4585	-0.483443	0.425958	0.00723303	0.915271	845.843	822.818	954.78	819.414	1308.39	869.397	1452.45	1196.5	1216.84	74.4631	56.2301	LOC108442332	probable cationic amino acid transporter [Source:NCBI gene;Acc:108442332]
gene9131	994.65	1037.3	-0.485896	0.0743714	6.22e-05	0.985766	749.783	666.091	744.553	754.035	1174.59	882.047	1040.14	1060.26	966.633	1627.55	1568.2	LOC108430351	septin-2 [Source:NCBI gene;Acc:108430351]
gene8279	348.196	275.37	-0.486233	-1.53796	0.0394716	0.85722	309.434	262.145	237.478	210.084	374.31	363.399	382.635	262.861	411.314	215.791	635.713	kif4a	kinesin family member 4A [Source:NCBI gene;Acc:108429436]
gene24258	1327.46	806.533	-0.486992	-0.30255	8.39e-08	0.863025	998.86	903.98	1049.19	936.224	1403.24	1238.55	1454.01	1433.71	1311.35	1104.79	1382.32	kiaa0232	KIAA0232 ortholog [Source:NCBI gene;Acc:108412825]
gene1243	7838.29	170.547	-0.488239	1.23585	0.00036303	0.85722	5513.71	5832.49	6046.94	5540.63	6187.12	8853.82	8909.93	7856.17	8621.4	366.237	157.757	LOC108434426	solute carrier family 2, facilitated glucose transporter member 1-like [Source:NCBI gene;Acc:108434426]
gene17210	145.15	538.542	-0.488671	0.796413	0.044699	0.85722	126.664	107.283	74.9419	115.067	152.434	144.9	151.492	148.26	152.105	1045.52	610.722	LOC108439259	receptor-type tyrosine-protein phosphatase eta-like
gene4392	193.583	261.156	-0.489453	0.579941	0.0206035	0.85722	145.366	116.612	155.724	149.064	221.029	165.599	184.289	222.791	204.307	478.691	324.885	pdpn
gene2496	374.755	694.813	-0.491868	0.109959	0.00166609	0.957649	270.33	308.79	255.971	260.643	425.968	338.099	406.061	343.803	419.415	1103.27	1037.13	pfas	phosphoribosylformylglycinamidine synthase [Source:NCBI gene;Acc:108415399]
gene18369	1190.65	293.581	-0.492368	-0.131942	0.0326966	0.965816	883.247	835.878	791.27	968.477	1119.54	811.897	1493.84	1509.05	1217.74	428.543	476.394	plxnb3	plexin B3 [Source:NCBI gene;Acc:108440543]
gene22708	589.62	168.442	-0.492709	0.144023	0.0356116	0.977577	473.502	446.859	438.946	364.378	620.745	413.999	722.321	729.279	558.019	270.499	248.35	zbtb21	zinc finger and BTB domain containing 21 [Source:NCBI gene;Acc:108411122]
gene4289	481.547	48.4129	-0.493002	0.806087	0.0217246	0.863025	405.495	330.247	347.458	324.279	501.338	342.699	553.649	584.224	504.917	94.2186	54.6682	uhrf1bp1	UHRF1 binding protein 1 [Source:NCBI gene;Acc:108424987]
gene21504	2427.79	454.612	-0.493164	0.370348	2.63e-10	0.863025	1708.69	1688.55	1968.93	1723.38	2569.36	2432.24	2503.53	2653.45	2372.48	784.142	615.408	serpine1	serpin family E member 1 [Source:NCBI gene;Acc:108443976]
gene17397	628.615	12.0198	-0.493868	-0.755789	0.0343204	0.889127	530.458	318.119	554.765	429.756	561.465	757.847	668.44	616.281	641.722	13.6769	23.4292	neto2	neuropilin and tolloid like 2 [Source:NCBI gene;Acc:108439468]
gene12105	1686.2	558.098	-0.494673	-7.80519	0.0111449	0.85722	1592.23	1110.15	1144.57	1071.34	1404.93	1749.14	1936.6	1589.19	2034.07	7.59828	1724.39	acsbg1	acyl-CoA synthetase bubblegum family member 1 [Source:NCBI gene;Acc:108433640]
gene13497	523.009	75.7732	-0.494736	1.41804	0.000784917	0.85722	374.891	373.16	429.213	350.43	497.951	474.948	640.328	526.523	560.719	168.682	64.0399	igsf3
gene24683	292.621	389.965	-0.495058	-6.13667	0.0324262	0.85722	202.322	235.091	213.147	202.238	341.283	372.599	295.956	272.478	227.708	16.7162	1193.33	LOC108413294	cystatin-like protein [Source:NCBI gene;Acc:108413294]
gene24692	3447.62	847.608	-0.495345	0.459898	0.0220619	0.85722	2041.07	2753.92	2622.97	2641.3	4022.56	2367.84	4095.75	3991	3339.12	1501.42	1107.42	LOC108413301	ATP-binding cassette sub-family A member 1-like [Source:NCBI gene;Acc:108413301]
gene4556	289.133	57.5045	-0.495771	-0.0439176	0.03558	0.99689	243.977	188.446	183.948	225.775	289.624	339.249	302.984	342.2	219.608	86.6203	90.593	LOC108425270	cyclic AMP-responsive element-binding protein 5-like [Source:NCBI gene;Acc:108425270]
gene22850	829.739	9.96759	-0.501273	1.56613	0.0159032	0.857696	676.675	516.827	619.974	601.484	927.306	584.198	1005	903.184	873.93	22.7948	7.80974	LOC108411271	delta-type opioid receptor-like [Source:NCBI gene;Acc:108411271]
gene15205	240229	708.931	-0.501719	0.3471	0.000105995	0.863025	181404	158849	170435	187934	245006	280440	257007	231841	227828	1214.2	968.408	LOC108437071	ependymin-like [Source:NCBI gene;Acc:108437071]
gene15576	4012.04	19.9417	-0.502712	1.37972	0.0024597	0.85722	2964.28	2721.27	2922.74	3051.88	3351.01	5424.53	3726.39	4213.79	4040.24	44.07	17.1814	ttyh1	tweety family member 1 [Source:NCBI gene;Acc:108437476]
gene12545	393.605	278.594	-0.502716	-0.158803	0.00917409	0.948367	337.487	258.413	301.714	244.952	389.553	500.248	392.786	387.079	367.213	402.709	456.089	rap2b
gene9488	341.232	1028.75	-0.50751	-1.01672	0.00444105	0.85722	255.028	243.487	283.222	208.34	409.878	356.499	352.961	306.137	341.112	1040.96	2136.75	LOC108430750	B-cell lymphoma 6 protein-like [Source:NCBI gene;Acc:108430750]
gene12256	9665.76	7125.79	-0.508143	0.536957	0.0184638	0.85722	7956.03	6926.78	6014.82	7135.87	12531.8	8699.72	11873.4	9591.22	7349.65	12904.9	9023.38	LOC108433798	complement C4-like [Source:NCBI gene;Acc:108433798]
gene18883	396.045	481.062	-0.509875	-0.066822	0.00180435	0.99689	302.633	257.48	298.795	289.41	408.184	387.549	435.735	480.843	340.212	718.797	763.793	rps6kc1	ribosomal protein S6 kinase C1 [Source:NCBI gene;Acc:108441128]
gene500	297.17	281.221	-0.510418	-0.359252	0.0165093	0.863025	233.776	169.788	261.81	196.136	298.94	265.649	326.411	291.711	358.212	376.874	490.452	cdk6	cyclin dependent kinase 6 [Source:NCBI gene;Acc:108425822]
gene8597	349.931	71.3678	-0.510477	0.83231	0.0403252	0.859698	291.582	185.647	293.928	243.209	357.373	296.699	377.95	456.801	325.811	139.808	79.6594	zbtb44	zinc finger and BTB domain containing 44 [Source:NCBI gene;Acc:108429772]
gene19405	920.038	3089.24	-0.512046	-1.09606	0.00406046	0.85722	720.029	616.647	693.943	633.738	823.99	827.997	1215.06	840.674	1066.54	3011.96	6532.07	LOC108441690	epiplakin-like
gene8035	329.331	1615.14	-0.512869	1.09774	0.0398268	0.85722	283.931	261.212	219.959	188.291	246.435	320.849	381.854	359.831	401.414	3367.56	1596.31	crispld2	cysteine rich secretory protein LCCL domain containing 2 [Source:NCBI gene;Acc:108429146]
gene6892	3748.55	1828.9	-0.514814	-1.41921	5.73e-06	0.85722	2832.51	2556.15	2723.22	2724.99	3541.55	4195.19	4144.17	3262.52	4313.85	1522.69	4131.35	LOC108427811	mid1-interacting protein 1-like
gene21506	7086.38	154.749	-0.515387	0.723105	0.00894201	0.85722	6099.42	5036.73	5489.25	3859.96	5976.26	7583.07	8211.03	6403.23	8629.5	294.813	181.186	LOC108443978	trichohyalin-like [Source:NCBI gene;Acc:108443978]
gene15315	113.438	2.00657	-0.518653	-1.60378	0.0275815	0.863025	92.6602	84.8939	70.0756	80.1979	124.488	97.7497	127.285	114.601	125.104	1.51966	4.68585	spag8	sperm associated antigen 8 [Source:NCBI gene;Acc:108437179]
gene17241	625.241	200.789	-0.518676	0.45922	0.00575996	0.863025	408.895	444.06	546.979	405.348	580.943	708.398	638.766	780.569	539.119	355.599	262.407	rftn1	raftlin, lipid raft linker 1 [Source:NCBI gene;Acc:108439293]
gene26244	473.897	698.295	-0.521342	-0.518094	0.0183484	0.85722	355.339	316.253	301.714	394.016	564.006	362.249	541.155	573.005	423.015	878.361	1276.11	LOC108415010	dynamin-2-like
gene801	801.867	283.203	-0.521663	0.458752	0.0157017	0.863025	691.126	435.664	661.825	521.287	675.79	985.547	889.431	808.618	810.028	501.486	370.182	mink1
gene5511	150.931	19.9547	-0.522566	1.03562	0.0075225	0.863025	113.062	120.344	101.22	100.247	142.272	152.949	153.054	156.274	180.906	41.0307	20.3053	LOC108426274	adenylate kinase 7-like [Source:NCBI gene;Acc:108426274]
gene11427	1748.61	7.00015	-0.52471	-0.0188253	0.00249961	0.99689	1238.59	1434.8	1270.12	1091.39	1515.02	1865.29	1924.89	1514.66	2283.38	10.6376	10.9336	LOC108432834	proto-oncogene c-Fos-like [Source:NCBI gene;Acc:108432834]
gene11580	777.264	30.4517	-0.524893	0.705539	0.000486679	0.863025	517.707	561.606	667.665	492.52	776.566	753.248	878.498	916.807	718.225	57.7469	35.9248	erbb4	erb-b2 receptor tyrosine kinase 4 [Source:NCBI gene;Acc:108433052]
gene21061	223.69	267.816	-0.525007	-0.536675	0.0121684	0.85722	195.522	139.002	138.205	170.856	208.326	209.299	229.581	266.868	251.109	334.324	492.014	LOC108443501	adenine phosphoribosyltransferase-like [Source:NCBI gene;Acc:108443501]
gene8941	292.235	161.297	-0.526185	-0.847345	0.0152599	0.85722	233.776	208.037	210.227	189.163	272.687	273.699	386.539	250.84	337.512	176.28	321.761	aspm	abnormal spindle microtubule assembly [Source:NCBI gene;Acc:108430142]
gene13944	457.671	907.704	-0.529847	-0.354363	0.018137	0.860407	436.948	278.004	349.405	249.311	445.446	522.098	494.302	474.432	448.216	1218.76	1580.69	adam10	ADAM metallopeptidase domain 10 [Source:NCBI gene;Acc:108435658]
gene13945	405.432	55.9881	-0.529934	0.0842668	0.00954989	0.99689	272.88	287.333	328.966	274.591	320.111	516.348	403.719	476.836	396.014	88.14	84.3452	fam63b	MINDY lysine 48 deubiquitinase 2 [Source:NCBI gene;Acc:108435659]
gene17409	2517.1	149.794	-0.531645	0.606325	0.000206372	0.863025	2173.69	1753.85	1587.41	1709.44	2326.31	2293.09	2645.65	3027.71	2838.7	276.577	184.31	LOC108439477	protein-glutamine gamma-glutamyltransferase K-like [Source:NCBI gene;Acc:108439477]
gene2606	4389.06	1696.26	-0.533507	-2.52649	1.01e-06	0.85722	3513.44	3389.23	2943.17	2743.29	4292.71	4052.59	4786.06	4923.83	4844.87	767.426	4485.92	acsl4	acyl-CoA synthetase long chain family member 4 [Source:NCBI gene;Acc:108417282]
gene566	1505.18	9.99369	-0.534313	0.270681	0.000384612	0.99689	1024.36	948.759	1383.02	958.017	1539.58	1680.14	1502.43	1483.4	1643.46	16.7162	14.0575	gpr3	G protein-coupled receptor 3 [Source:NCBI gene;Acc:108424782]
gene23552	2149.94	16.4775	-0.534459	0.602662	0.0293911	0.908135	1883.81	1320.99	1607.85	1346.8	1806.34	3232.64	1920.98	2184.63	2061.07	30.3931	20.3053	LOC108412037	clavesin-2 [Source:NCBI gene;Acc:108412037]
gene17759	9583.76	131.003	-0.535092	-0.0188272	0.000489167	0.99689	7299.75	6582.54	7216.81	6360.92	8435.52	12035.9	9989.11	8383.5	11141.5	199.075	204.615	itm2c	integral membrane protein 2C [Source:NCBI gene;Acc:108439862]
gene2233	156.254	14.484	-0.535575	0.483674	0.0301803	0.937279	113.062	99.8203	98.3005	135.116	169.371	194.349	131.97	169.096	151.205	25.8341	18.7434	drc3	dynein regulatory complex subunit 3 [Source:NCBI gene;Acc:108412242]
gene13787	326.467	44.9553	-0.537948	0.433686	0.000442128	0.910795	259.279	212.701	229.692	231.005	353.139	386.399	330.315	334.186	300.61	79.0221	59.354	LOC108435486	nuclear factor of activated T-cells, cytoplasmic 1-like [Source:NCBI gene;Acc:108435486]
gene10304	261.156	225.232	-0.539324	-1.59096	0.0178511	0.85722	243.127	170.721	172.269	160.396	245.588	258.749	302.203	239.62	318.611	171.721	524.815	kif11	kinesin family member 11 [Source:NCBI gene;Acc:108431634]
gene278	204.195	970.704	-0.54082	1.08475	0.0148029	0.85722	186.17	148.331	131.392	116.81	214.254	238.049	213.963	201.954	198.907	2018.1	965.284	LOC108423423	AMP deaminase 3-like [Source:NCBI gene;Acc:108423423]
gene20376	371.786	5.00011	-0.542474	-0.0188252	0.0427708	0.99689	244.827	214.567	277.383	326.022	393.788	263.349	396.691	503.282	387.013	7.59828	7.80974	LOC108442756	arf-GAP with coiled-coil, ANK repeat and PH domain-containing protein 2-like [Source:NCBI gene;Acc:108442756]
gene12395	384.762	228.154	-0.542624	-1.37197	0.00653903	0.85722	307.734	225.762	286.142	278.078	353.139	423.199	407.623	333.385	495.017	194.516	510.757	cdk1	cyclin dependent kinase 1 [Source:NCBI gene;Acc:108433919]
gene8478	396.214	44.9488	-0.542937	0.49964	0.000997122	0.891362	302.633	282.669	305.607	240.594	412.418	394.449	392.005	368.646	504.017	80.5417	57.7921	col5a3	collagen type V alpha 3 chain [Source:NCBI gene;Acc:108429648]
gene18798	1037.57	515.907	-0.545717	0.0706704	0.00970079	0.99689	981.008	573.733	818.522	584.922	1111.92	1068.35	1061.23	1178.07	1007.13	808.457	780.974	LOC108441023	CCR4-NOT transcription complex subunit 6 [Source:NCBI gene;Acc:108441023]
gene26559	2197.1	74.3156	-0.546071	1.14411	0.0115628	0.85722	1878.71	1548.61	1344.09	1494.99	1937.6	1609.99	2787.77	2524.43	2648.79	156.524	71.8496	dcx	doublecortin [Source:NCBI gene;Acc:108415354]
gene17827	233.717	148.748	-0.549987	-0.763569	0.000217744	0.85722	177.67	165.123	150.857	170.856	248.129	254.149	258.474	235.613	227.708	168.682	290.522	spag5	sperm associated antigen 5 [Source:NCBI gene;Acc:108439949]
gene22185	760.404	2617.78	-0.553311	0.366701	0.000521181	0.857696	623.969	529.887	437.972	568.359	811.287	802.697	901.144	669.173	800.128	4510.34	3548.75	LOC108410553	latent-transforming growth factor beta-binding protein 4-like [Source:NCBI gene;Acc:108410553]
gene26571	5297.27	20411.2	-0.553325	-0.19746	7.93e-09	0.928066	3890.03	3935.9	3716.93	3514.76	6442.03	5502.73	5367.82	5344.57	5085.18	29087.7	33838.1	dsp	desmoplakin [Source:NCBI gene;Acc:108415367]
gene10314	873.217	4.01966	-0.555667	-2.82616	0.0328101	0.85722	619.718	655.829	646.253	559.642	1002.68	520.948	1144	973.707	939.633	1.51966	10.9336	LOC108431655	phytanoyl-CoA hydroxylase-interacting protein-like [Source:NCBI gene;Acc:108431655]
gene22659	904.354	19.4319	-0.556654	1.71814	0.00491007	0.85722	607.817	610.117	645.279	705.219	891.739	662.398	1086.21	1178.07	927.932	45.5897	14.0575	nell1	neural EGFL like 1 [Source:NCBI gene;Acc:108411071]
gene26943	453.082	257.895	-0.557104	0.171571	0.0279766	0.942196	327.286	286.4	385.416	285.051	492.023	657.798	396.691	443.177	384.313	417.905	376.43	LOC108415771	cytoplasmic dynein 1 light intermediate chain 2-like
gene10897	491.055	223.344	-0.557772	-0.704262	0.0397233	0.85722	408.895	253.749	323.126	407.092	567.393	412.849	522.414	665.968	407.714	259.861	429.536	ddr1	discoidin domain receptor tyrosine kinase 1 [Source:NCBI gene;Acc:108432308]
gene24998	174.246	2.50984	-0.558834	-2.01881	0.0103256	0.863025	154.717	123.143	104.14	111.58	201.552	171.349	180.385	164.288	197.107	1.51966	6.24779	dnah3	dynein axonemal heavy chain 3 [Source:NCBI gene;Acc:108413643]
gene15956	415.104	132.402	-0.559081	0.320261	0.0291153	0.897677	319.635	226.695	375.683	253.67	343.823	556.598	435.735	427.95	414.014	224.909	182.748	LOC108437874	ubiquitin carboxyl-terminal hydrolase 22-like [Source:NCBI gene;Acc:108437874]
gene17861	153.365	28.53	-0.560585	-0.478257	0.0357642	0.916788	131.765	110.082	76.8885	115.938	160.902	124.2	178.042	165.089	177.306	36.4717	51.5443	greb1l	GREB1 like retinoic acid receptor coactivator [Source:NCBI gene;Acc:108439992]
gene24005	236.887	7.99364	-0.56871	0.343744	0.0049922	0.987395	167.468	166.056	156.697	179.574	276.075	196.649	300.642	249.237	222.308	13.6769	10.9336	rsph3	radial spoke head 3 homolog [Source:NCBI gene;Acc:108412545]
gene6576	236.836	9.01324	-0.56991	-0.6709	0.020683	0.917994	155.567	195.909	165.456	152.55	261.678	198.949	228.019	336.59	220.508	10.6376	17.1814	moxd1	monooxygenase DBH like 1 [Source:NCBI gene;Acc:108427487]
gene9102	411.787	432.91	-0.571041	-0.973972	0.00964308	0.85722	346.838	259.346	257.917	296.384	428.509	404.799	483.369	322.165	529.218	446.779	890.311	znf367	zinc finger protein 367 [Source:NCBI gene;Acc:108430304]
gene20755	406.556	155.435	-0.571708	0.176303	0.00723303	0.961538	247.377	267.742	350.378	282.436	418.346	312.799	446.668	516.906	445.515	252.263	226.483	pgap3	post-GPI attachment to proteins 3 [Source:NCBI gene;Acc:108443169]
gene17751	497.002	195.971	-0.572017	-1.12532	0.0401049	0.85722	474.352	247.218	349.405	327.765	444.599	695.748	511.481	476.035	487.817	188.437	417.04	LOC108439858	long-chain-fatty-acid--CoA ligase 3-like [Source:NCBI gene;Acc:108439858]
gene6710	461.267	40.0335	-0.572184	-0.381396	5.73e-06	0.935428	319.635	358.234	285.169	338.226	490.329	419.749	486.493	531.332	500.417	53.1879	70.2877	LOC108427672	rootletin-like [Source:NCBI gene;Acc:108427672]
gene8648	317.182	221.631	-0.57453	-1.36138	0.00504565	0.85722	283.081	197.775	200.494	210.955	314.183	324.299	388.882	281.293	362.713	189.957	495.138	cenpe
gene680	773.381	144.833	-0.575662	0.504208	0.000217144	0.863025	669.874	548.545	465.224	490.776	740.151	922.297	844.139	782.171	786.627	259.861	185.872	lamc3	laminin subunit gamma 3 [Source:NCBI gene;Acc:108428056]
gene22436	6394.55	1426.15	-0.575759	0.254961	0.00016819	0.863025	5242.53	4373.44	4269.74	4108.4	6064.33	5459.03	8167.3	7386.55	6638.63	2373.7	2018.04	kdm6b	lysine demethylase 6B [Source:NCBI gene;Acc:108410824]
gene14601	841.22	565.971	-0.576912	-0.787201	0.000373638	0.85722	637.57	542.015	589.803	597.998	911.216	655.498	1053.42	916.006	898.231	635.216	1112.11	avpi1	arginine vasopressin induced 1 [Source:NCBI gene;Acc:108436362]
gene2030	276.08	507.747	-0.578104	-1.70439	0.0169446	0.85722	238.026	179.117	210.227	149.064	304.868	252.999	355.304	242.024	299.71	364.717	1205.82	hells	helicase, lymphoid specific [Source:NCBI gene;Acc:108442372]
gene1860	606.671	133.205	-0.578117	-0.703953	0.0152599	0.85722	566.162	414.208	404.881	319.048	552.996	754.397	733.253	605.061	551.719	155.005	256.16	ddr2	discoidin domain receptor tyrosine kinase 2 [Source:NCBI gene;Acc:108441583]
gene21723	143.786	135.369	-0.579552	0.421085	0.0165024	0.863025	119.863	100.753	85.6479	97.6323	149.047	146.05	181.947	158.678	122.404	237.066	179.624	LOC108444210	beta-1,3-galactosyl-O-glycosyl-glycoprotein beta-1,6-N-acetylglucosaminyltransferase 4-like [Source:NCBI gene;Acc:108444210]
gene15779	5568.03	1177.61	-0.580444	1.59806	0.00490158	0.85722	5130.31	3244.63	4146.14	3108.54	5948.31	6609.03	5934.74	4619.3	6242.62	2708.03	907.492	LOC108437688	glutamine synthetase-like [Source:NCBI gene;Acc:108437688]
gene22530	1944.65	1736.87	-0.584326	-1.33609	4.1e-10	0.85722	1207.13	1408.68	1437.52	1397.36	1899.5	2186.14	1900.68	2247.94	2034.07	1507.5	3861.14	pltp	phospholipid transfer protein [Source:NCBI gene;Acc:108410935]
gene19042	204.755	105.414	-0.587668	0.352429	0.00287639	0.896521	153.017	134.338	133.338	151.679	187.155	235.749	260.036	199.55	199.807	180.839	143.699	LOC108441289	fibrillin-2-like [Source:NCBI gene;Acc:108441289]
gene7261	108.521	4.50988	-0.589531	-1.01882	0.0151035	0.887604	84.1593	80.2294	69.1023	70.609	110.091	97.7497	138.217	121.012	106.204	4.55897	9.37169	LOC108428288	phospholipid scramblase family member 5-like [Source:NCBI gene;Acc:108428288]
gene18606	945.572	459.708	-0.59105	-0.704053	0.000160534	0.85722	663.073	620.378	649.172	711.321	972.19	785.447	1247.86	1042.63	953.133	534.919	884.063	LOC108440813	solute carrier family 23 member 2-like [Source:NCBI gene;Acc:108440813]
gene6952	1487.44	4.98706	-0.593784	1.20356	0.00994683	0.863025	1076.22	835.878	1260.39	977.194	1166.97	1774.44	1626.59	1282.25	2025.07	10.6376	4.68585	LOC108427919	neuronal PAS domain-containing protein 4-like [Source:NCBI gene;Acc:108427919]
gene9803	420.125	131.107	-0.595043	-0.373009	0.0423134	0.876479	336.637	309.723	203.414	322.535	337.048	362.249	624.71	468.822	432.915	174.76	229.606	nr4a3	nuclear receptor subfamily 4 group A member 3 [Source:NCBI gene;Acc:108431084]
gene13902	12401	66.3611	-0.597114	0.948752	2.19e-07	0.85722	9176.76	9006.22	8890.84	7486.3	11206.4	13946	14338.7	12162.1	14031.5	133.73	70.2877	LOC108435612	brain-specific angiogenesis inhibitor 1-like [Source:NCBI gene;Acc:108435612]
gene9868	1360.78	297.295	-0.59747	1.08782	1.2e-06	0.85722	966.556	871.329	1006.36	944.941	1287.22	1728.44	1479.78	1419.29	1290.64	618.5	295.208	arhgef17	Rho guanine nucleotide exchange factor 17 [Source:NCBI gene;Acc:108431162]
gene20570	614.307	222.332	-0.597905	0.326465	0.00400432	0.866443	431.848	467.383	382.496	431.5	684.259	422.049	743.405	724.47	681.324	378.394	306.142	tmx3	thioredoxin related transmembrane protein 3 [Source:NCBI gene;Acc:108442969]
gene3373	1419.94	538.457	-0.600246	0.440026	0.000720186	0.85722	1136.58	965.551	1029.72	820.285	1396.46	1319.05	1916.3	1271.83	1623.66	948.265	709.125	heg1	heart development protein with EGF like domains 1 [Source:NCBI gene;Acc:108423954]
gene9788	724.729	167.618	-0.600349	-0.32139	0.0152995	0.885515	626.519	443.127	536.273	411.45	638.529	611.798	947.997	969.7	675.923	227.948	288.96	LOC108431075	uncharacterized LOC108431075 [Source:NCBI gene;Acc:108431075]
gene6350	625.314	223.41	-0.601511	0.168631	0.0106974	0.951523	522.808	311.589	518.754	384.427	593.645	780.847	540.374	720.463	680.424	361.678	326.447	sppl3	signal peptide peptidase like 3 [Source:NCBI gene;Acc:108427263]
gene3320	294.28	370.262	-0.603266	-0.324097	0.00468485	0.863025	252.478	175.385	203.414	184.804	261.678	389.849	308.451	295.718	306.011	503.006	638.837	LOC108423903	carboxy-terminal domain RNA polymerase II polypeptide A small phosphatase 1-like [Source:NCBI gene;Acc:108423903]
gene1424	214.903	867.532	-0.608387	1.33635	0.0389617	0.85722	199.772	168.855	120.686	106.349	237.966	231.149	203.031	275.683	193.507	1901.09	763.793	prelp	proline and arginine rich end leucine rich repeat protein [Source:NCBI gene;Acc:108436478]
gene20399	667.74	25.9484	-0.608573	0.898711	0.016376	0.863025	553.411	353.569	559.631	382.684	634.295	951.047	602.064	681.996	675.023	51.6683	28.1151	pea15	proliferation and apoptosis adaptor protein 15 [Source:NCBI gene;Acc:108442778]
gene20416	690.312	7.98059	-0.609426	1.11868	0.00514294	0.863025	488.804	523.357	460.358	440.217	477.626	810.747	801.971	686.804	892.831	16.7162	7.80974	LOC108442784	dual specificity tyrosine-phosphorylation-regulated kinase 4-like
gene3627	16803.5	3616.36	-0.614458	0.693125	0.0012156	0.85722	11313	9758.13	15659	9718.77	16641.6	16976.2	16386.9	18187.1	21222.7	6835.41	4289.11	egr1	early growth response 1 [Source:NCBI gene;Acc:108424223]
gene12161	840.939	200.815	-0.614905	0.400398	0.000886806	0.863025	671.574	563.472	685.184	404.477	817.215	934.947	905.829	934.438	880.23	349.521	268.655	tubb1	tubulin beta 1 class VI [Source:NCBI gene;Acc:108433695]
gene19803	491.828	167.061	-0.616936	-1.65625	0.0018362	0.85722	395.294	240.688	374.71	346.943	475.086	493.348	555.211	486.453	608.421	123.092	393.611	LOC108442109	cytoskeleton-associated protein 2-like [Source:NCBI gene;Acc:108442109]
gene12066	601.299	895.806	-0.61715	-1.21479	0.0148474	0.85722	492.204	387.153	347.458	434.115	466.617	504.848	855.853	732.484	643.522	825.173	1943.06	eva1b	eva-1 homolog B [Source:NCBI gene;Acc:108433592]
gene5363	304.473	176.696	-0.621143	-0.505655	0.00711509	0.863025	230.375	174.452	230.665	204.853	313.336	229.999	331.096	415.929	332.111	223.389	321.761	rab11fip2	RAB11 family interacting protein 2 [Source:NCBI gene;Acc:108426163]
gene3057	4328.36	8560.28	-0.621466	1.62749	0.00289883	0.85722	3901.08	2609.32	2997.68	2418.14	3758.34	5177.28	4700.94	3836.33	5589.19	19784.4	6496.14	scarb2	scavenger receptor class B member 2 [Source:NCBI gene;Acc:108423631]
gene1329	203.172	106.199	-0.622187	1.33167	0.0225661	0.85722	117.313	161.392	118.739	163.011	187.155	175.949	281.119	188.33	250.209	232.507	93.7169	adamts9	ADAM metallopeptidase with thrombospondin type 1 motif 9 [Source:NCBI gene;Acc:108434868]
gene9156	205.276	2767.69	-0.626907	-0.442391	0.0209614	0.85722	169.169	130.606	150.857	114.195	270.147	185.149	267.063	186.727	184.506	3589.43	4948.25	LOC108430373	calcium-binding mitochondrial carrier protein SCaMC-2-A [Source:NCBI gene;Acc:108430373]
gene13498	257.257	50.426	-0.627382	0.649967	0.0173618	0.863025	181.92	163.257	178.109	184.804	227.804	188.599	365.455	270.875	320.411	94.2186	60.916	LOC108435158	immunoglobulin superfamily member 3-like
gene19862	666.274	1854.37	-0.627398	0.503582	0.0275815	0.85722	492.204	449.658	403.908	485.546	1105.99	627.898	711.388	546.558	556.219	3326.53	2380.41	LOC108442172	tetratricopeptide repeat domain 26 [Source:NCBI gene;Acc:108442178]
gene6253	8625.91	25.0266	-0.628967	-0.484489	0.000217744	0.920072	5887.75	5623.52	6081	6100.27	7391.35	7009.23	11048	10073.7	10570.9	31.9128	45.2965	LOC108427165	neurocan core protein-like [Source:NCBI gene;Acc:108427165]
gene19240	1125.53	231.966	-0.629113	0.0558113	0.0143378	0.99689	828.841	850.805	792.243	618.919	831.612	1562.84	1458.7	933.637	1217.74	361.678	353	klf4	Kruppel like factor 4 [Source:NCBI gene;Acc:108441505]
gene6573	618.555	426.36	-0.629723	-1.55442	0.00396915	0.85722	454.8	436.597	432.133	373.966	530.131	796.947	776.983	483.247	713.725	331.285	987.151	ctgf	cellular communication network factor 2 [Source:NCBI gene;Acc:108427520]
gene27158	781.376	345.805	-0.63128	0.240385	5.75e-07	0.890844	533.859	511.229	612.188	485.546	854.477	930.347	708.265	828.653	849.629	572.91	492.014	LOC108415996	cytoplasmic dynein 1 light intermediate chain 2-like
gene15894	3099.36	10.9807	-0.632264	0.788528	5.73e-06	0.885531	1962.02	2168.99	2232.69	2134.83	2683.68	4142.29	3146.2	3459.67	3116.81	21.2752	12.4956	LOC108437809	protocadherin-1-like [Source:NCBI gene;Acc:108437809]
gene8667	3856	622.302	-0.639568	0.491248	0.000394559	0.85722	3213.35	2328.52	2925.66	2069.46	3906.54	5015.13	3903.66	4225.81	3564.12	1112.39	802.842	app	amyloid beta precursor protein [Source:NCBI gene;Acc:108429850]
gene455	968.359	3792.37	-0.640783	-1.67673	0.00711509	0.85722	847.543	640.902	514.861	642.455	846.008	784.297	1332.19	1049.04	1176.34	2764.25	8965.58	mfsd2a	major facilitator superfamily domain containing 2A [Source:NCBI gene;Acc:108425441]
gene8619	596.292	1471.14	-0.641197	0.250497	0.000177077	0.863025	475.202	390.885	408.774	353.045	662.241	668.148	711.388	490.46	657.923	2445.13	2085.2	prss23
gene23986	152.604	124.381	-0.641418	-1.48222	0.0321334	0.85722	140.265	102.619	71.0489	102.863	167.677	129.95	201.469	159.48	158.405	100.297	284.275	LOC108412522	uncharacterized LOC108412522 [Source:NCBI gene;Acc:108412522]
gene1448	838.991	249.6	-0.641679	-0.186705	0.00123422	0.936441	572.963	608.251	657.932	451.549	721.521	1043.05	910.515	745.307	1071.04	357.119	412.354	LOC108436985	dual specificity protein phosphatase 4-like [Source:NCBI gene;Acc:108436985]
gene15980	2018.77	7504.04	-0.642534	-8.52109	0.000288017	0.85722	1579.47	1378.83	1179.61	1372.95	1723.35	1823.89	2440.27	2093.27	2739.69	62.3059	23226.2	LOC108437895	acyl-CoA desaturase-like [Source:NCBI gene;Acc:108437895]
gene13692	334.483	103.891	-0.647317	0.457093	0.0410673	0.863025	278.831	209.902	254.997	168.241	309.102	254.149	477.122	455.198	297.91	183.878	135.89	LOC108435390	cytosolic purine 5'-nucleotidase-like [Source:NCBI gene;Acc:108435390]
gene20624	279.235	234.45	-0.647871	0.085806	0.0108084	0.99689	199.772	178.184	213.147	168.241	259.138	408.249	316.259	291.711	220.508	369.276	353	samd4b	sterile alpha motif domain containing 4B [Source:NCBI gene;Acc:108443021]
gene12290	100.432	130.943	-0.654546	-1.6709	0.0154122	0.85722	61.2067	54.1082	72.9954	84.5565	108.397	97.7497	129.627	97.7714	105.304	95.7383	309.266	LOC108433845	transcription factor E2F3-like [Source:NCBI gene;Acc:108433845]
gene27100	108.125	47.8901	-0.655238	1.04934	0.00891938	0.85722	70.5578	88.6255	60.3429	74.0959	95.6946	115	126.504	134.636	108.904	98.7776	48.4204	LOC108415934	laminin subunit alpha-2-like [Source:NCBI gene;Acc:108415934]
gene24936	250.05	893.571	-0.657698	0.981173	1.53e-05	0.85722	190.421	184.714	152.804	149.935	256.597	252.999	256.912	287.704	289.81	1814.47	932.483	LOC108413571	collagen alpha-2(XI) chain-like
gene23133	659.61	12343.6	-0.664417	-1.38037	0.0168416	0.85722	454.8	443.127	446.732	436.73	656.313	856.747	528.661	489.659	1018.84	10479.5	27677.7	LOC108411583	keratin, type I cytoskeletal 13-like [Source:NCBI gene;Acc:108411583]
gene6316	1139.25	459.95	-0.67202	-0.445777	1.53e-05	0.857696	850.094	659.56	834.094	721.781	1078.05	1536.39	1211.94	1218.94	1093.54	595.705	823.147	LOC108427217	guanine nucleotide-binding protein subunit alpha-11 [Source:NCBI gene;Acc:108427217]
gene18083	25604.5	5154.38	-0.676787	-0.83638	0.0007086	0.85722	18585.6	17935.9	19841.1	12438.5	22405.2	32566.7	26551	24784.3	31869.2	5660.72	10254.2	LOC108440224	hemoglobin subunit alpha-like [Source:NCBI gene;Acc:108440224]
gene20916	143.543	129.971	-0.692008	2.09438	0.0106974	0.85722	90.96	106.351	113.873	73.2242	174.452	105.8	165.548	165.089	165.606	322.167	76.5355	LOC108443338	ephrin-B3-like [Source:NCBI gene;Acc:108443338]
gene22881	781.422	599.163	-0.693499	-0.129673	0.00035865	0.942442	610.367	476.712	559.631	434.987	807.9	1105.15	847.263	749.314	720.025	875.321	971.532	LOC108411308	moesin-like [Source:NCBI gene;Acc:108411308]
gene4456	1480.72	390.44	-0.69697	0.0587751	0.000502151	0.99689	1183.33	877.859	1088.12	790.647	1304.16	2006.74	1800.73	1396.85	1515.65	609.382	593.54	LOC108425190	zinc finger SWIM domain-containing protein 6 [Source:NCBI gene;Acc:108425190]
gene10197	274.909	1.99352	-0.699143	1.56613	0.0354573	0.863025	164.068	227.628	192.708	148.192	311.643	160.999	386.539	286.903	345.612	4.55897	1.56195	LOC108431504	growth/differentiation factor 11-like [Source:NCBI gene;Acc:108431504]
gene9111	3853.77	33.5431	-0.709871	-0.585866	0.0364368	0.880104	2646.34	2880.8	2080.86	2591.61	5625.66	3584.54	3593.64	5204.32	2933.2	41.0307	62.4779	LOC108430332	isotocin-neurophysin IT 1-like [Source:NCBI gene;Acc:108430332]
gene14131	576.774	2098.23	-0.712257	-0.592897	0.0362526	0.85722	435.248	456.188	256.944	376.582	960.334	532.448	698.113	502.481	439.215	2559.1	3915.8	lgals3bp	galectin 3 binding protein [Source:NCBI gene;Acc:108435866]
gene23568	137.426	27.4973	-0.712566	0.0336413	0.0360784	0.99689	96.9107	73.6991	100.247	93.2737	149.893	82.7997	181.166	190.734	143.105	42.5503	42.1726	unc119b	unc-119 lipid binding chaperone B [Source:NCBI gene;Acc:108412045]
gene4908	1169.63	1387.03	-0.715049	0.973396	0.000904724	0.85722	999.71	629.707	898.33	559.642	1182.21	1099.4	1456.36	1401.66	1230.34	2811.36	1452.61	LOC108425666	spectrin beta chain, erythrocytic-like [Source:NCBI gene;Acc:108425666]
gene19206	81.4794	33.0072	-0.715267	-0.106289	0.0427878	0.99689	51.0056	55.974	47.6903	61.0202	112.632	60.9498	114.79	83.3461	71.1025	48.629	53.1062	LOC108441476	interferon-induced protein 44-like [Source:NCBI gene;Acc:108441476]
gene17423	202.425	16.9351	-0.716799	1.9287	0.0156724	0.85722	152.167	84.8939	149.884	147.32	193.083	163.299	255.35	270.875	220.508	41.0307	10.9336	LOC108439490	ephrin type-B receptor 2 [Source:NCBI gene;Acc:108439490]
gene17968	135.788	430.108	-0.722148	0.39621	0.00715083	0.863025	89.2598	92.3571	82.7281	91.5302	133.803	210.449	120.257	145.054	131.405	747.67	576.359	LOC108440128	uncharacterized LOC108440128 [Source:NCBI gene;Acc:108440128]
gene4182	135.167	33.3408	-0.725691	2.66923	0.00289883	0.85722	98.6109	109.149	80.7816	67.1222	153.281	127.65	173.357	137.04	145.805	88.14	14.0575	dnah9	dynein axonemal heavy chain 9 [Source:NCBI gene;Acc:108424873]
gene2235	9524.99	10472.7	-0.730822	-0.72936	1.74e-08	0.85722	7266.6	6363.31	5282.92	6047.1	8903.84	9220.67	10811.4	11408	11742.7	12053.9	20274.1	srebf1	sterol regulatory element binding transcription factor 1 [Source:NCBI gene;Acc:108412722]
gene8762	363.059	1406.52	-0.733375	-0.994992	0.0327926	0.85722	368.091	236.957	141.124	203.11	442.058	456.548	324.849	431.957	328.511	1437.59	2906.79	LOC108429956	serum paraoxonase/arylesterase 2-like [Source:NCBI gene;Acc:108429956]
gene1363	747.219	308.242	-0.743757	0.362167	0.000375277	0.863025	553.411	486.041	421.427	486.418	799.431	523.248	953.464	895.169	927.032	530.36	418.602	LOC108435991	coiled-coil domain-containing protein 3-like [Source:NCBI gene;Acc:108435991]
gene22058	343.06	122.728	-0.74489	-0.854015	0.000534475	0.85722	237.176	237.889	177.136	241.466	376.004	301.299	502.111	347.81	352.812	133.73	245.226	purg	purine rich element binding protein G [Source:NCBI gene;Acc:108410409]
gene18480	221.198	608.334	-0.745505	0.111661	1.33e-05	0.959773	129.214	133.405	173.242	140.346	253.21	236.899	264.721	209.167	247.509	966.501	907.492	LOC108440670	dual specificity protein phosphatase 2-like [Source:NCBI gene;Acc:108440670]
gene6473	272.978	6064.06	-0.749002	-0.0504737	0.00841919	0.99689	228.675	216.433	137.231	126.399	254.057	354.199	260.036	352.618	277.21	9113.37	9574.74	LOC108427400	myosin light chain kinase, smooth muscle-like [Source:NCBI gene;Acc:108427400]
gene13590	5711.51	2971.85	-0.750729	-3.86983	8.14e-08	0.85722	4467.24	3436.8	3460.96	3459.84	4886.35	6446.88	6870.25	6109.11	7049.04	582.028	8632.89	fasn	fatty acid synthase [Source:NCBI gene;Acc:108435265]
gene23944	184.527	130.924	-0.751676	-1.58176	0.00111763	0.85722	166.618	97.9545	110.953	102.863	203.245	182.849	204.592	198.748	224.108	100.297	304.58	numa1
gene9556	45.7628	3.00006	-0.760793	-0.0188254	0.0244092	0.99689	24.6527	31.7186	30.1714	32.2535	46.577	41.3999	54.6621	60.1054	48.6017	4.55897	4.68585	LOC108430795	tryptophan 5-hydroxylase 1-like [Source:NCBI gene;Acc:108430795]
gene10223	175.303	204.495	-0.783827	0.00233718	0.00965667	0.997877	144.516	118.478	65.2092	119.425	160.902	192.049	217.087	231.606	168.306	313.049	317.076	ecm2	extracellular matrix protein 2 [Source:NCBI gene;Acc:108431557]
gene12407	380.713	395.865	-0.787904	0.141637	0.000217144	0.947346	333.237	193.11	207.307	236.235	353.139	432.399	443.544	409.518	469.816	635.216	584.169	acsl3	acyl-CoA synthetase long chain family member 3 [Source:NCBI gene;Acc:108433972]
gene6293	1813.06	811.331	-0.787988	0.0825492	6.22e-05	0.980577	1413.71	1100.82	1229.24	880.434	1712.34	2172.34	2591.77	1747.86	1804.56	1276.51	1223.01	midn	midnolin [Source:NCBI gene;Acc:108427201]
gene2608	58.5841	13.0655	-0.789819	-2.95741	0.0183356	0.85722	41.6546	46.645	34.0645	27.0232	55.0456	60.9498	58.5666	68.1194	81.9028	4.55897	35.9248	LOC108417360	serine/threonine-protein kinase Nek6-like [Source:NCBI gene;Acc:108417360]
gene610	1343.54	6.0197	-0.789895	-1.60378	2.49e-08	0.863025	820.34	1088.69	719.248	795.877	1366.82	1682.44	1472.75	1373.61	1540.85	4.55897	14.0575	tubb4b	tubulin beta 4B class IVb [Source:NCBI gene;Acc:108427504]
gene17045	977.657	60.9491	-0.793152	0.361777	8.22e-07	0.92115	725.98	578.398	545.032	638.968	1056.88	825.697	1318.14	1162.84	1054.84	104.856	82.7833	LOC108439099	endonuclease domain-containing 1 protein-like [Source:NCBI gene;Acc:108439099]
gene5550	66.4646	29.4582	-0.794026	0.627537	0.0263617	0.874432	57.8064	43.8463	22.3853	44.4575	74.5233	75.8997	74.9652	78.5377	64.8022	54.7076	35.9248	LOC108426376	centrosomal protein of 72 kDa-like [Source:NCBI gene;Acc:108426376]
gene13793	280.187	76.3801	-0.812927	-2.91498	0.00230593	0.85722	150.467	177.251	190.761	189.163	364.148	192.049	402.157	319.761	279.91	27.3538	209.301	LOC108435481	zinc finger and BTB domain-containing protein 47-like [Source:NCBI gene;Acc:108435481]
gene24285	79.3101	16.4514	-0.814273	1.39621	0.0119593	0.85722	55.2561	49.4437	56.4498	39.2272	72.8295	77.0497	100.734	119.409	71.1025	36.4717	14.0575	bri3bp
gene16086	248.983	100.133	-0.814384	-0.603789	0.0018362	0.863025	144.516	130.606	181.029	171.728	379.391	205.849	308.451	250.84	239.408	121.572	187.434	nde1	nudE neurodevelopment protein 1 [Source:NCBI gene;Acc:108438021]
gene13121	110.49	13.9938	-0.826874	0.187625	0.00894792	0.99689	69.7077	79.2965	54.5032	73.2242	92.3072	123.05	179.604	107.388	114.304	22.7948	20.3053	LOC108434743	endothelin B receptor [Source:NCBI gene;Acc:108434743]
gene19058	325.256	641.843	-0.829529	-0.246442	0.0364273	0.863025	221.024	208.97	202.441	181.317	681.718	254.149	312.355	273.279	290.71	898.116	1080.87	LOC108441312	tripartite motif-containing protein 16-like [Source:NCBI gene;Acc:108441312]
gene9850	486.442	419.839	-0.856971	0.16002	0.00448371	0.936441	453.1	251.883	219.959	275.462	610.583	390.999	715.293	494.467	521.118	677.766	615.408	slc7a2	solute carrier family 7 member 2 [Source:NCBI gene;Acc:108431139]
gene630	933.613	18.5232	-0.875599	-0.571366	0.000999782	0.910875	657.122	708.071	379.576	539.593	1493.01	936.097	864.442	1117.96	847.829	22.7948	34.3629	LOC108427140	isotocin-neurophysin IT 1-like [Source:NCBI gene;Acc:108427140]
gene7931	281.456	74.5636	-0.87788	-0.388776	0.0194529	0.900129	215.074	194.043	173.242	106.349	290.471	171.349	430.269	404.71	292.51	98.7776	131.204	LOC108429025	kell blood group glycoprotein-like [Source:NCBI gene;Acc:108429025]
gene21489	52.6658	638.574	-0.880617	-0.770899	0.0376933	0.85722	43.3548	34.5173	18.4922	32.2535	65.2078	41.3999	58.5666	80.9419	51.3018	721.836	1249.56	LOC108443979	activated CDC42 kinase 1-like [Source:NCBI gene;Acc:108443979]
gene27637	141.525	90.0476	-0.905687	-0.2437	0.00680985	0.948014	123.264	77.4307	57.4231	82.8131	144.812	123.05	192.879	135.437	207.907	126.131	151.509	LOC108416527	microfibrillar-associated protein 2-like
gene16786	322.474	562.076	-0.907064	-0.466894	0.000669874	0.85722	221.024	139.935	215.093	200.495	527.591	341.549	323.287	351.015	284.41	721.836	1012.14	LOC108438795	pendrin-like [Source:NCBI gene;Acc:108438795]
gene19608	814.592	528.86	-0.910178	4.35371	1.83e-06	0.85722	613.768	545.746	339.672	460.266	992.514	815.347	1055.76	814.228	948.633	1542.45	76.5355	LOC108441909	4-hydroxyphenylpyruvate dioxygenase-like [Source:NCBI gene;Acc:108441909]
gene22211	233.409	19.0657	-0.916305	-1.70688	0.000682819	0.85722	187.871	140.868	104.14	126.399	269.3	267.949	342.81	193.139	253.809	13.6769	45.2965	LOC108410579	growth/differentiation factor 8-like [Source:NCBI gene;Acc:108410579]
gene25141	814.617	463.153	-0.924046	-0.156034	0.000619106	0.936441	589.965	549.478	420.454	387.042	571.627	776.247	915.981	1194.89	1190.74	670.168	757.545	acsbg2	acyl-CoA synthetase bubblegum family member 2 [Source:NCBI gene;Acc:108413795]
gene10179	1612.68	1895.13	-0.926494	-0.757419	3.3e-05	0.85722	1232.64	1001	805.869	808.081	1199.15	2342.54	1959.25	1819.99	1870.26	2154.87	3695.57	LOC108431520	NGFI-A-binding protein 2-like [Source:NCBI gene;Acc:108431520]
gene13799	279.217	7.99364	-0.935987	0.343744	0.00224539	0.987395	181.92	142.734	189.788	148.192	243.047	376.049	335.782	196.344	443.715	13.6769	10.9336	inhba	inhibin subunit beta A [Source:NCBI gene;Acc:108435494]
gene17840	49.6006	4.974	-0.948449	3.15108	0.0192672	0.85722	28.9032	15.8593	36.0111	35.7404	55.8924	74.7498	42.9488	52.0913	58.502	13.6769	1.56195	ccdc153	coiled-coil domain containing 153 [Source:NCBI gene;Acc:108439965]
gene3365	49.8599	314.614	-0.952263	-0.899808	0.0185964	0.85722	28.0531	25.1883	38.9309	25.2798	60.9736	68.9998	72.6225	38.4674	44.1015	335.844	635.713	LOC108423944	GTPase IMAP family member 8-like [Source:NCBI gene;Acc:108423944]
gene21062	426.292	3.01311	-0.955342	-2.34074	0.000669874	0.85722	368.091	180.983	247.211	206.597	424.274	378.349	655.165	488.056	499.517	1.51966	7.80974	LOC108443503	uncharacterized LOC108443503 [Source:NCBI gene;Acc:108443503]
gene13157	2696.56	15.0003	-0.958532	-0.0188257	0.0165024	0.99689	1625.38	1368.56	2088.64	1250.91	1936.76	3784.64	2970.5	2521.22	4263.45	22.7948	23.4292	rtn4rl2	reticulon 4 receptor like 2 [Source:NCBI gene;Acc:108434762]
gene22196	177.706	1.00002	-0.958859	-0.0188281	0.00337609	0.99689	157.267	110.082	54.5032	95.0171	193.083	197.799	234.266	192.337	202.507	1.51966	1.56195	olfml1	olfactomedin like 1 [Source:NCBI gene;Acc:108410566]
gene5471	40.8782	40.4454	-0.984343	0.595883	0.0194944	0.866443	36.554	19.5909	14.5991	23.5363	35.5679	50.5998	44.5106	55.297	50.4017	74.4631	49.9824	slc35b2	solute carrier family 35 member B2 [Source:NCBI gene;Acc:108426267]
gene11055	50.2626	569.541	-0.985119	-0.432386	0.0223099	0.85722	33.1537	32.6515	16.5456	33.9969	35.5679	57.4998	79.6505	53.6941	63.9022	741.592	1015.27	LOC108432461	leucine-rich repeat-containing protein 26-like [Source:NCBI gene;Acc:108432461]
gene11076	71.0028	803.777	-1.00742	0.675283	0.0159032	0.85722	67.1574	29.8528	36.0111	29.6384	99.0821	71.2998	104.639	72.1265	63.9022	1512.06	960.598	LOC108432495	volume-regulated anion channel subunit LRRC8D-like [Source:NCBI gene;Acc:108432495]
gene3932	490.657	99.2566	-1.00922	-1.22046	0.000913023	0.85722	216.774	243.487	385.416	278.949	409.031	546.248	868.347	425.546	594.021	91.1793	215.549	LOC108424607	probable nuclear hormone receptor HR38 [Source:NCBI gene;Acc:108424607]
gene2901	4196.94	3152.65	-1.01626	-0.747608	0.00488696	0.85722	2820.61	2143.8	2780.64	1835.84	3128.28	6367.53	5644.25	3606.32	5600.89	3600.06	6132.21	fosl2	FOS like 2, AP-1 transcription factor subunit [Source:NCBI gene;Acc:108423456]
gene8343	30.167	1006.93	-1.03861	0.0212894	0.013503	0.99689	20.4022	15.8593	9.73272	21.7929	32.1805	35.6499	34.359	42.4745	31.5011	1551.57	1551.01	LOC108429472	laminin subunit alpha-3-like
gene3112	52.0966	54.0077	-1.04059	-0.0722658	0.00468869	0.99689	41.6546	29.8528	22.3853	23.5363	77.9107	52.8998	57.0048	68.1194	47.7017	80.5417	85.9072	ptgs1	prostaglandin-endoperoxide synthase 1 [Source:NCBI gene;Acc:108423675]
gene2330	1679.05	309.6	-1.0744	-0.894498	0.0159032	0.85722	1179.93	780.837	1246.76	516.056	2236.54	1331.7	1987.36	2610.98	1692.06	331.285	624.779	slc4a1	solute carrier family 4 member 1 (Diego blood group) [Source:NCBI gene;Acc:108413444]
gene9639	48.7635	80.6681	-1.07639	-0.965386	0.0428288	0.85722	43.3548	30.7857	15.5724	18.306	92.3072	37.9499	53.1003	50.4885	52.2018	83.581	165.567	slc7a11	solute carrier family 7 member 11 [Source:NCBI gene;Acc:108430906]
gene26672	62.2018	17.9286	-1.07899	2.0318	0.00111695	0.85722	38.2542	28.9199	41.8507	28.7666	49.1176	67.8498	80.4314	73.7293	94.5033	44.07	10.9336	LOC108415479
gene5843	27.1066	232.097	-1.08315	0.776353	0.0275815	0.85722	21.2523	11.1948	10.706	16.5626	24.5588	28.7499	46.8532	29.652	29.701	448.298	265.531	LOC108426707	guanine nucleotide-binding protein subunit alpha-14-like [Source:NCBI gene;Acc:108426707]
gene414	145.008	1203.53	-1.11541	5.20783	0.0227367	0.85722	136.015	74.632	52.5567	51.4313	129.569	210.449	198.345	230.003	89.1031	3584.87	98.4028	LOC108425099	major latex allergen Hev b 5-like
gene6469	9531.73	32.517	-1.11811	-0.241218	0.0251057	0.982144	7903.32	4437.81	3043.42	5292.19	13940.1	10336.2	14642.4	6773.48	10641.1	45.5897	54.6682	gfap	glial fibrillary acidic protein [Source:NCBI gene;Acc:108427396]
gene21183	169.385	1.00002	-1.12184	-0.0188281	0.0120973	0.99689	83.3092	119.411	67.1558	97.6323	259.985	91.9997	246.76	278.088	126.004	1.51966	1.56195	LOC108443631
gene11253	3659.77	9713.47	-1.13501	-6.70203	0.0104939	0.85722	2857.16	1477.71	1844.35	1690.26	2687.92	4744.88	5434.2	3183.98	5685.5	282.656	29859.8	fads2	fatty acid desaturase 2 [Source:NCBI gene;Acc:108432696]
gene15697	1491.09	207.958	-1.16939	-1.02404	0.010644	0.85722	656.272	736.991	1061.84	696.502	2657.43	1552.49	1151.03	2252.75	1283.44	209.712	432.66	LOC108437600	histone H1-like
gene7790	72.693	1529.81	-1.18953	-1.00326	0.0381427	0.85722	48.4553	27.987	24.3318	51.4313	59.2799	37.9499	135.094	131.43	72.9025	1557.65	3167.63	parm1	prostate androgen-regulated mucin-like protein 1 [Source:NCBI gene;Acc:108428875]
gene711	483.141	563.415	-1.25284	-1.1818	2.91e-06	0.85722	276.28	203.372	287.115	211.827	782.494	455.398	773.859	520.112	393.314	527.32	1213.63	LOC108427290	interferon alpha-inducible protein 27-like protein 2 [Source:NCBI gene;Acc:108427290]
gene21451	13.3161	9623	-1.25715	1.93724	0.0404521	0.85722	9.35103	5.5974	5.83963	6.10202	20.3245	12.65	12.4942	20.0351	15.3005	23343.4	6183.75	LOC108443918	selenoprotein M-like
gene21797	1348.54	29175.4	-1.26748	0.381336	0.00239771	0.863025	1049.87	594.257	579.097	485.546	1116.16	2173.49	1439.96	1475.39	1991.77	50490.5	39325.2	LOC108444293	collagen alpha-1(I) chain-like [Source:NCBI gene;Acc:108444293]
gene8439	343.382	23.0462	-1.289	-0.925714	3.27e-17	0.863025	194.671	165.123	177.136	145.577	366.688	393.299	503.672	374.256	457.216	24.3145	46.8585	LOC108429567	lisH domain-containing protein C1711.05-like [Source:NCBI gene;Acc:108429567]
gene27151	44.9771	7.45774	-1.33704	3.7885	0.0107323	0.85722	22.9525	26.1212	12.6525	25.2798	94.8478	55.1998	55.443	41.6731	28.801	21.2752	1.56195	LOC108415989	CD209 antigen-like protein E
gene12144	725.1	437.892	-1.41551	0.0998168	0.0213806	0.979299	407.195	389.019	307.554	244.081	427.662	1259.25	1434.49	525.722	866.73	692.963	656.018	LOC108433682	hyaluronidase-2-like [Source:NCBI gene;Acc:108433682]
gene16084	399.13	3757.03	-1.47835	8.61423	0.0315171	0.85722	266.929	225.762	156.697	67.9939	428.509	733.698	450.572	621.089	273.609	11464.3	29.677	myh11	myosin heavy chain 11 [Source:NCBI gene;Acc:108438002]
gene20671	18.7367	24.4646	-1.65172	0.640137	0.0102099	0.880985	10.2011	10.2619	5.83963	4.35858	9.31541	21.8499	24.2075	35.2618	30.6011	45.5897	29.677	LOC108443082	cathepsin L1-like [Source:NCBI gene;Acc:108443082]
gene11945	1316.2	78.0995	-1.68186	-0.580705	0.00209868	0.863025	614.618	384.355	715.355	400.99	890.892	2380.49	2333.29	1034.61	1887.37	95.7383	145.261	LOC108433461	protein fosB-like [Source:NCBI gene;Acc:108433461]
gene4926	550.974	96.4792	-1.78113	0.0858704	5.82e-05	0.99689	236.326	153.928	285.169	162.139	457.302	1144.25	722.321	534.537	756.926	151.966	145.261	LOC108425610	early growth response protein 2b-like [Source:NCBI gene;Acc:108425610]
gene21403	14.68	734.853	-1.90373	3.75027	0.0339251	0.85722	6.80075	8.3961	2.91982	2.61515	7.6217	32.1999	14.8369	35.2618	8.10028	2092.57	157.757	LOC108443864	adhesion G protein-coupled receptor E3-like
gene21411	17.581	106.833	-1.9334	5.37344	0.00917409	0.85722	9.35103	3.7316	8.75945	2.61515	16.9371	35.6499	32.7973	24.0422	8.10028	319.128	7.80974	LOC108443878	flocculation protein FLO11-like
gene1423	38.5922	9.94148	-1.93602	4.22907	4.47e-06	0.85722	17.852	10.2619	8.75945	16.5626	74.5233	51.7498	46.8532	53.6941	31.5011	28.8734	1.56195	LOC108435192	lumican-like [Source:NCBI gene;Acc:108435192]
gene20393	29.8892	29.9811	-2.00776	0.27068	0.0405304	0.975169	7.65084	12.1277	10.706	9.58888	124.488	17.2499	28.1119	20.0351	10.8004	50.1486	42.1726	LOC108442769	uncharacterized LOC108442769
gene25213	23.1439	32.7984	-2.39176	4.98115	0.000733186	0.85722	5.10056	12.1277	4.86636	2.61515	25.4057	50.5998	25.7693	48.8857	11.7004	97.2579	3.1239	LOC108413870	NAD(P)(+)--arginine ADP-ribosyltransferase 1-like
gene18085	15070.7	2866.21	-2.47309	-1.46795	0.0422462	0.85722	6139.38	6193.52	331.886	2640.43	22921	19153.2	19303.5	35413.3	9870.64	2328.11	6533.63	LOC108440225	hemoglobin subunit beta-like [Source:NCBI gene;Acc:108440225]
gene27142	19.6596	116.821	-2.48474	4.07514	0.000104139	0.85722	7.65084	6.5303	2.91982	2.61515	22.8651	33.3499	27.3311	44.0773	11.7004	337.363	20.3053	LOC108415980	secretory phospholipase A2 receptor-like
gene18281	14.1176	188.287	-2.66894	6.9507	0.00201617	0.85722	2.55028	6.5303	2.91982	0.871717	22.8651	16.0999	22.6457	35.2618	4.50016	571.39	4.68585	LOC108440460	macrophage mannose receptor 1-like
gene18086	12365.1	2456.86	-3.01646	-1.80918	0.0192672	0.85722	4304.87	3276.34	160.59	1227.38	18743.4	14864.9	17284.9	31455.1	8805.9	1668.58	5932.28	LOC108440226	hemoglobin subunit alpha-like [Source:NCBI gene;Acc:108440226]
gene28688	15.6303	6.961	-4.75992	3.68159	0.0007086	0.85722	0.850094	0.9329	0.973272	0.871717	29.6399	1.15	2.34266	40.8717	49.5017	19.7555	1.56195	LOC108417652	E3 ubiquitin-protein ligase Siah1-like [Source:NCBI gene;Acc:108417652]
