# Supplementary material for: The Piranha Genome Provides Molecular Insight Associated to Its Unique Feeding Behavior
Source: Genome Biol Evol. 2019 Jul 8;11(8):2099–106. doi: 10.1093/gbe/evz139 (PMC6681833; doi:10.1093/gbe/evz139)
Supplement: Supplementary_Data_evz139 [file supplementary_data_evz139.zip › Supplementary Table 9.xlsx]

## Sheet: Blatt1
Supplementary table 9: Positively selected genes in the piranha genome
Comparison 1			Comparison 2
XM_017681864	LOC108410664		XM_017687666	LOC108414763
XM_017682004	serpinb1		XM_017688167	cep135
XM_017682184			XM_017689011	LOC108415954
XM_017682510	smg6		XM_017681716	LOC108410573
XM_017682562	LOC108411142		XM_017682702	LOC108411232
XM_017683904	mlec		XM_017682734	adamts12
XM_017684020	kdm2b		XM_017683229	sgsh
XM_017684573	LOC108412521		XM_017683290	LOC108411620
XM_017684585	ak4		XM_017684186	myo1h
XM_017685663	LOC108413243		XM_017685207	dars
XM_017686796	LOC108414033		XM_017685353	LOC108413044
XM_017688496	LOC108415453		XM_017685824	mccc1
XM_017691195	ttf1		XM_017685915	LOC108413415
XM_017691271	megf10		XM_017686463	acsbg2
XM_017693107	LOC108424845		XM_017686566	pik3cg
XM_017693585	acads		XM_017687231	cdh11
XM_017694743	LOC108425789		XM_017687405	trove2
XM_017696557	LOC108426807		XM_017690035	ccdc69
XM_017698846	ndrg4		XM_017690079	LOC108417963
XM_017700577	clptm1l		XM_017690503	mgea5
XM_017701531	p2ry11		XM_017690550	plekhg7
XM_017701934	LOC108429874		XM_017690792	trappc12
XM_017704447	wwp1		XM_017691391	lonp2
XM_017706105	leng8		XM_017691397	LOC108423811
XM_017706993	LOC108432870		XM_017691707	fer1l6
XM_017707095	fhl1		XM_017691998	slu7
XM_017708378	cunh6orf106		XM_017692398	LOC108424378
XM_017708443	pigu		XM_017692843	LOC108424670
XM_017709435	lap3		XM_017693268	ctso
XM_017711006	igsf9b		XM_017693598	mrpl3
XM_017711705	LOC108435702		XM_017693651	sbno1
XM_017712004	cdr2l		XM_017693685	fuca1
XM_017715244	slit1		XM_017693700	LOC108425207
XM_017715409	sox5		XM_017694312	ada
XM_017716087	LOC108438346		XM_017694590	ace2
XM_017717128	LOC108438973		XM_017694872	cpd
XM_017717334	polr3h		XM_017695094	cunh2orf69
XM_017717395	hook3		XM_017695114	cntd1
XM_017718502	LOC108439860		XM_017695217	nxpe3
XM_017719449	LOC108440542		XM_017695425	LOC108426135
XM_017721654	LOC108441897		XM_017695509	npffr2
XM_017722070	slc35c1		XM_017695510	adamts3
XM_017723017	LOC108442805		XM_017695529	tars
XM_017724457	ptpn6		XM_017695565	f2r
			XM_017695790	slc9a1
			XM_017696249	LOC108426616
			XM_017696916	itih2
			XM_017696942	tmcc3
			XM_017697090	ncstn
			XM_017697492	gfap
			XM_017697886	mtmr14
			XM_017698021	inpp5d
			XM_017698231	spata2
			XM_017698237	aar2
			XM_017698334	cul4b
			XM_017698524	ptcd2
			XM_017698794	pla2g15
			XM_017698837	lcat
			XM_017699062	eif5b
			XM_017699535	LOC108428498
			XM_017699892	rmnd1
			XM_017699930	LOC108428707
			XM_017700048	rpgrip1l
			XM_017700104	man2a2
			XM_017700253	smc5
			XM_017700396	pomgnt2
			XM_017700577	clptm1l
			XM_017700781	nlrc3
			XM_017701067	heca
			XM_017701394	polrmt
			XM_017701411	LOC108429574
			XM_017701524	s1pr2
			XM_017702003	LOC108429924
			XM_017702265	ddx59
			XM_017702389	LOC108430129
			XM_017702447	ero1b
			XM_017702498	npc1
			XM_017703488	cunh17orf62
			XM_017703727	slc7a11
			XM_017704217	fan1
			XM_017704701	LOC108431498
			XM_017704915	slc22a15
			XM_017705205	plod2
			XM_017705373	stx18
			XM_017705420	abca3
			XM_017705872	e4f1
			XM_017706212	igdcc4
			XM_017706429	cep83
			XM_017706666	dhtkd1
			XM_017706786	ireb2
			XM_017707233	LOC108433017
			XM_017707575	LOC108433176
			XM_017707852	LOC108433346
			XM_017707916	gpr182
			XM_017708086	huwe1
			XM_017708233	LOC108433575
			XM_017708443	pigu
			XM_017709024	dhx36
			XM_017709148	tpbg
			XM_017709589	acp2
			XM_017709680	LOC108434503
			XM_017709722	arl9
			XM_017709819	adamts7
			XM_017709833	LOC108434593
			XM_017710625	krr1
			XM_017710817
			XM_017711327	LOC108435469
			XM_017711375	LOC108435493
			XM_017711880	pdpr
			XM_017712527	fut11
			XM_017713085	LOC108436547
			XM_017713138	LOC108436575
			XM_017713216	brix1
			XM_017713267	fbxl16
			XM_017713533	fam160a1
			XM_017713545	pus1
			XM_017713971	fam134a
			XM_017714046	otop2
			XM_017714073	cep112
			XM_017714241	grin3b
			XM_017714401	lars2
			XM_017714816	p3h1
			XM_017715032	rfc1
			XM_017715296	LOC108437884
			XM_017715800	kmo
			XM_017716421	trpm5
			XM_017716952	kpnb1
			XM_017717203	boc
			XM_017717271	LOC108439077
			XM_017717420	LOC108439170
			XM_017717636	LOC108439312
			XM_017717976	LOC108439527
			XM_017717986	rexo4
			XM_017718226	trip11
			XM_017718271	LOC108439719
			XM_017718597	prmt3
			XM_017718726	LOC108440027
			XM_017718818	thoc2
			XM_017718844	ndufs2
			XM_017719097	snrnp200
			XM_017719233	lrrc31
			XM_017719305	rhbdd1
			XM_017719330	LOC108440461
			XM_017720469	gnpat
			XM_017720490	ppm1k
			XM_017721117	wdr63
			XM_017721651	acsf3
			XM_017721680	hapln2
			XM_017721762	nom1
			XM_017721944	renbp
			XM_017721968	alkbh7
			XM_017722550	LOC108442486
			XM_017722593	glt1d1
			XM_017722594	slc15a4
			XM_017722754	LOC108442615
			XM_017722757	stard3
			XM_017722880	LOC108442708
			XM_017722943	ccdc13
			XM_017723505	LOC108443083
			XM_017723991	LOC108443378
			XM_017724800	bap1
			XM_017725213	kcnma1
			XM_017725214	dgcr8
			XM_017725496	lin54
